# Supplementary material for: Trends of Microdiversity Reveal Depth-Dependent Evolutionary Strategies of Viruses in the Mediterranean
Source: mSystems. 2019 Nov 5;4(6):e00554-19. doi: 10.1128/mSystems.00554-19 (PMC6832022; doi:10.1128/mSystems.00554-19)
Supplement: TABLE S1 [file mSystems.00554-19-st001.xls]

## Sheet: Table_S1_Med_Vir_Scaffold_Info_Recruitment_Criteria+Host+VirSorter+Virfinder
Scaffold	Bona_Fide_Phage_Homology_CR_Hits	Bona_Fide_Phage_Homology_CR_ID	Bona_Fide_Phage_Homology_CR_Perc_Matched	Completeness	Depth_Source	Host_Taxonomy_1_Domain	Host_Taxonomy_2_Phylum	Host_Taxonomy_3_Class	Host_Taxonomy_4_Order	Host_Taxonomy_5_Family	Host_Taxonomy_6_Genus	Length	Non_Viral_Best_Hits	ORF_Count	Recruitment_Criteria	VirFinder_Score	VirFinder_p_value	VirSorter_Category	Viral_Best_Hits	pVOGs_Perc_Matched	pVOGs_VQ_Score
Scaffolds_OCT15-MV-15m_NODE_1000_length_13633_cov_7.9754	17	Scaffolds_OCT15-MV-45m_NODE_47_length_25778_cov_11.8855	89.4737	NA	15	Bacteria	Verrucomicrobia	Verrucomicrobiae	Verrucomicrobiales	Unknown	Unknown	13633	5	19	Bona_Fide_Phage_Homology	0.820155	0.0253456	2 - Complete phage contigs - category 2 (somewhat sure)	4	15.7895	1.1876
Scaffolds_OCT15-MV-15m_NODE_1001_length_13610_cov_10.467	Unknown	Unknown	Unknown	NA	15	Unknown	Unknown	Unknown	Unknown	Unknown	Unknown	13610	4	28	pVOGs_Homology	0.773326	0.0328644	2 - Complete phage contigs - category 2 (somewhat sure)	8	14.2857	3.21141
Scaffolds_OCT15-MV-15m_NODE_1002_length_13606_cov_6.45237	Unknown	Unknown	Unknown	NA	15	Unknown	Unknown	Unknown	Unknown	Unknown	Unknown	13606	4	21	pVOGs_Homology	0.594001	0.0679117	2 - Complete phage contigs - category 2 (somewhat sure)	9	38.0952	3.19654
Scaffolds_OCT15-MV-15m_NODE_1003_length_13571_cov_104.403	Unknown	Unknown	Unknown	NA	15	Unknown	Unknown	Unknown	Unknown	Unknown	Unknown	13571	2	18	pVOGs_Homology	0.822725	0.0251031	2 - Complete phage contigs - category 2 (somewhat sure)	8	27.7778	3.15063
Scaffolds_OCT15-MV-15m_NODE_1004_length_13550_cov_4.64713	Unknown	Unknown	Unknown	NA	15	Unknown	Unknown	Unknown	Unknown	Unknown	Unknown	13550	Unknown	7	pVOGs_Homology	0.964917	0.00557846	1 - Complete phage contigs - category 1 (sure)	3	42.8571	2.98446
Scaffolds_OCT15-MV-15m_NODE_1005_length_13539_cov_5.05888	10	Scaffolds_OCT15-MV-60m_NODE_6_length_40408_cov_12.2604	100	NA	15	Unknown	Unknown	Unknown	Unknown	Unknown	Unknown	13539	3	10	Bona_Fide_Phage_Homology	0.951246	0.00703371	2 - Complete phage contigs - category 2 (somewhat sure)	2	20	1.03802
Scaffolds_OCT15-MV-15m_NODE_1006_length_13534_cov_5.62623	13	Scaffolds_OCT15-MV-15m_NODE_260_length_25241_cov_11.13	48.1481	NA	15	Unknown	Unknown	Unknown	Unknown	Unknown	Unknown	13534	6	27	Bona_Fide_Phage_Homology	0.80061	0.0287412	2 - Complete phage contigs - category 2 (somewhat sure)	Unknown	11.1111	0.920631
Scaffolds_OCT15-MV-15m_NODE_1007_length_13530_cov_7.15881	4	Scaffolds_OCT15-MV-15m_NODE_1_length_110843_cov_64.3207	80	NA	15	Unknown	Unknown	Unknown	Unknown	Unknown	Unknown	13530	Unknown	5	Bona_Fide_Phage_Homology	0.988545	0.00254669	2 - Complete phage contigs - category 2 (somewhat sure)	3	40	1.98075
Scaffolds_OCT15-MV-15m_NODE_1008_length_13524_cov_8.26067	Unknown	Unknown	Unknown	NA	15	Unknown	Unknown	Unknown	Unknown	Unknown	Unknown	13524	5	31	pVOGs_Homology	0.972284	0.00472957	2 - Complete phage contigs - category 2 (somewhat sure)	17	16.129	5
Scaffolds_OCT15-MV-15m_NODE_1009_length_13523_cov_39.0901	Unknown	Unknown	Unknown	NA	15	Unknown	Unknown	Unknown	Unknown	Unknown	Unknown	13523	2	24	pVOGs_Homology	0.759154	0.0351686	2 - Complete phage contigs - category 2 (somewhat sure)	7	25	4.27691
Scaffolds_OCT15-MV-15m_NODE_100_length_35015_cov_17.4451	Unknown	Unknown	Unknown	NA	15	Unknown	Unknown	Unknown	Unknown	Unknown	Unknown	35015	1	37	pVOGs_Homology	0.980782	0.00363813	2 - Complete phage contigs - category 2 (somewhat sure)	34	37.8378	10.8327
Scaffolds_OCT15-MV-15m_NODE_1010_length_13518_cov_9.9301	4	Scaffolds_OCT15-MV-15m_NODE_15_length_65784_cov_24.4543	80	NA	15	Unknown	Unknown	Unknown	Unknown	Unknown	Unknown	13518	Unknown	5	Bona_Fide_Phage_Homology	0.978788	0.0037594	NA	4	20	0.980746
Scaffolds_OCT15-MV-15m_NODE_1011_length_13513_cov_6.20597	4	Scaffolds_OCT15-MV-15m_NODE_39_length_48613_cov_11.0754	14.2857	NA	15	Unknown	Unknown	Unknown	Unknown	Unknown	Unknown	13513	11	28	Unknown	0.941626	0.00836769	NA	1	10.7143	0.263062
Scaffolds_OCT15-MV-15m_NODE_1012_length_13504_cov_6.87984	Unknown	Unknown	Unknown	NA	15	Unknown	Unknown	Unknown	Unknown	Unknown	Unknown	13504	7	18	pVOGs_Homology	0.805331	0.0280136	2 - Complete phage contigs - category 2 (somewhat sure)	6	22.2222	3.94123
Scaffolds_OCT15-MV-15m_NODE_1013_length_13497_cov_4.94978	12	Scaffolds_OCT15-MV-15m_NODE_118_length_32961_cov_60.5822	50	NA	15	Unknown	Unknown	Unknown	Unknown	Unknown	Unknown	13497	2	24	Bona_Fide_Phage_Homology	0.950973	0.00715498	2 - Complete phage contigs - category 2 (somewhat sure)	4	8.33333	2
Scaffolds_OCT15-MV-15m_NODE_1014_length_13483_cov_30.3612	Unknown	Unknown	Unknown	NA	15	Unknown	Unknown	Unknown	Unknown	Unknown	Unknown	13483	5	15	pVOGs_Homology	0.992919	0.00181906	2 - Complete phage contigs - category 2 (somewhat sure)	5	46.6667	4.4787
Scaffolds_OCT15-MV-15m_NODE_1015_length_13478_cov_241.396	Unknown	Unknown	Unknown	NA	15	Unknown	Unknown	Unknown	Unknown	Unknown	Unknown	13478	6	25	pVOGs_Homology	0.287685	0.167475	2 - Complete phage contigs - category 2 (somewhat sure)	11	20	3.14118
Scaffolds_OCT15-MV-15m_NODE_1016_length_13477_cov_8.08292	Unknown	Unknown	Unknown	NA	15	Unknown	Unknown	Unknown	Unknown	Unknown	Unknown	13477	2	17	pVOGs_Homology	0.895086	0.0139462	2 - Complete phage contigs - category 2 (somewhat sure)	10	17.6471	2.77263
Scaffolds_OCT15-MV-15m_NODE_1017_length_13462_cov_25.5399	12	Scaffolds_OCT15-MV-15m_NODE_337_length_22594_cov_121.88	85.7143	NA	15	Unknown	Unknown	Unknown	Unknown	Unknown	Unknown	13462	2	14	Bona_Fide_Phage_Homology	0.741106	0.0377153	2 - Complete phage contigs - category 2 (somewhat sure)	5	14.2857	1.82803
Scaffolds_OCT15-MV-15m_NODE_1018_length_13455_cov_3.38918	6	Scaffolds_OCT15-MV-15m_NODE_84_length_36700_cov_21.6015	50	NA	15	Unknown	Unknown	Unknown	Unknown	Unknown	Unknown	13455	5	12	Bona_Fide_Phage_Homology	0.846879	0.02195	2 - Complete phage contigs - category 2 (somewhat sure)	1	25	1.99916
Scaffolds_OCT15-MV-15m_NODE_1019_length_13438_cov_8.18449	7	Scaffolds_OCT15-MV-15m_NODE_171_length_29826_cov_48.1192	46.6667	NA	15	Unknown	Unknown	Unknown	Unknown	Unknown	Unknown	13438	Unknown	15	Bona_Fide_Phage_Homology	0.680157	0.0494785	2 - Complete phage contigs - category 2 (somewhat sure)	4	13.3333	1.40648
Scaffolds_OCT15-MV-15m_NODE_101_length_34746_cov_7.97798	Unknown	Unknown	Unknown	NA	15	Unknown	Unknown	Unknown	Unknown	Unknown	Unknown	34746	12	50	pVOGs_Homology	0.884046	0.0156439	1 - Complete phage contigs - category 1 (sure)	5	14	5.54747
Scaffolds_OCT15-MV-15m_NODE_1020_length_13429_cov_7.35442	Unknown	Unknown	Unknown	NA	15	Unknown	Unknown	Unknown	Unknown	Unknown	Unknown	13429	Unknown	7	pVOGs_Homology	0.791981	0.0299539	2 - Complete phage contigs - category 2 (somewhat sure)	4	42.8571	3
Scaffolds_OCT15-MV-15m_NODE_1021_length_13429_cov_6.87214	Unknown	Unknown	Unknown	NA	15	Unknown	Unknown	Unknown	Unknown	Unknown	Unknown	13429	1	34	pVOGs_Homology	0.528268	0.0816153	2 - Complete phage contigs - category 2 (somewhat sure)	26	17.6471	4.32158
Scaffolds_OCT15-MV-15m_NODE_1022_length_13424_cov_20.3045	6	Scaffolds_OCT15-MV-45m_NODE_24_length_33549_cov_18.9975	40	NA	15	Unknown	Unknown	Unknown	Unknown	Unknown	Unknown	13424	1	15	Bona_Fide_Phage_Homology	0.702127	0.0453553	2 - Complete phage contigs - category 2 (somewhat sure)	5	20	0.961421
Scaffolds_OCT15-MV-15m_NODE_1023_length_13419_cov_16.1574	Unknown	Unknown	Unknown	NA	15	Unknown	Unknown	Unknown	Unknown	Unknown	Unknown	13419	4	12	pVOGs_Homology	0.713239	0.043415	2 - Complete phage contigs - category 2 (somewhat sure)	1	25	2.89302
Scaffolds_OCT15-MV-15m_NODE_1024_length_13418_cov_138.615	14	Scaffolds_OCT15-MV-15m_NODE_409_length_20869_cov_18.5999	66.6667	NA	15	Unknown	Unknown	Unknown	Unknown	Unknown	Unknown	13418	3	21	Bona_Fide_Phage_Homology	0.848835	0.0217075	2 - Complete phage contigs - category 2 (somewhat sure)	10	9.52381	0.69945
Scaffolds_OCT15-MV-15m_NODE_1025_length_13411_cov_190.64	8	Scaffolds_OCT15-MV-15m_NODE_194_length_28361_cov_81.5349	80	NA	15	Unknown	Unknown	Unknown	Unknown	Unknown	Unknown	13411	2	10	Bona_Fide_Phage_Homology	0.88301	0.0158865	2 - Complete phage contigs - category 2 (somewhat sure)	5	30	1.82198
Scaffolds_OCT15-MV-15m_NODE_1026_length_13410_cov_25.6686	2	Scaffolds_OCT15-MV-15m_NODE_84_length_36700_cov_21.6015	10	NA	15	Unknown	Unknown	Unknown	Unknown	Unknown	Unknown	13410	1	20	Unknown	0.789089	0.030439	2 - Complete phage contigs - category 2 (somewhat sure)	13	5	0.516162
Scaffolds_OCT15-MV-15m_NODE_1027_length_13405_cov_7.35281	3	Scaffolds_OCT15-MV-60m_NODE_5_length_40840_cov_9.94074	17.6471	NA	15	Unknown	Unknown	Unknown	Unknown	Unknown	Unknown	13405	10	17	Unknown	0.490852	0.0904681	2 - Complete phage contigs - category 2 (somewhat sure)	2	23.5294	0.122201
Scaffolds_OCT15-MV-15m_NODE_1028_length_13401_cov_30.6759	Unknown	Unknown	Unknown	NA	15	Unknown	Unknown	Unknown	Unknown	Unknown	Unknown	13401	Unknown	2	Unknown	0.980247	0.00363813	NA	1	Unknown	Unknown
Scaffolds_OCT15-MV-15m_NODE_1029_length_13398_cov_12.0383	Unknown	Unknown	Unknown	NA	15	Unknown	Unknown	Unknown	Unknown	Unknown	Unknown	13398	4	21	pVOGs_Homology	0.997984	0.000485084	2 - Complete phage contigs - category 2 (somewhat sure)	5	33.3333	3.64291
Scaffolds_OCT15-MV-15m_NODE_102_length_34695_cov_18.5716	23	Scaffolds_OCT15-MV-15m_NODE_38_length_48689_cov_67.2462	50	NA	15	Unknown	Unknown	Unknown	Unknown	Unknown	Unknown	34695	11	46	Bona_Fide_Phage_Homology	0.236018	0.195974	2 - Complete phage contigs - category 2 (somewhat sure)	17	6.52174	1.71447
Scaffolds_OCT15-MV-15m_NODE_1030_length_13398_cov_5.6147	8	Scaffolds_OCT15-MV-60m_NODE_5_length_40840_cov_9.94074	66.6667	NA	15	Unknown	Unknown	Unknown	Unknown	Unknown	Unknown	13398	3	12	Bona_Fide_Phage_Homology	0.670783	0.0511763	2 - Complete phage contigs - category 2 (somewhat sure)	Unknown	16.6667	1.89302
Scaffolds_OCT15-MV-15m_NODE_1031_length_13385_cov_13.5174	11	Scaffolds_OCT15-MV-45m_NODE_124_length_17104_cov_20.1268	100	NA	15	Unknown	Unknown	Unknown	Unknown	Unknown	Unknown	13385	1	11	Bona_Fide_Phage_Homology	0.42737	0.110235	2 - Complete phage contigs - category 2 (somewhat sure)	3	9.09091	0.926969
Scaffolds_OCT15-MV-15m_NODE_1032_length_13380_cov_14.6468	Unknown	Unknown	Unknown	NA	15	Unknown	Unknown	Unknown	Unknown	Unknown	Unknown	13380	3	11	pVOGs_Homology	0.998053	0.000485084	1 - Complete phage contigs - category 1 (sure)	4	36.3636	3.80164
Scaffolds_OCT15-MV-15m_NODE_1033_length_13378_cov_6.79554	Unknown	Unknown	Unknown	NA	15	Unknown	Unknown	Unknown	Unknown	Unknown	Unknown	13378	2	22	pVOGs_Homology	0.897592	0.0137036	2 - Complete phage contigs - category 2 (somewhat sure)	11	27.2727	4.4637
Scaffolds_OCT15-MV-15m_NODE_1034_length_13378_cov_4.95617	Unknown	Unknown	Unknown	NA	15	Unknown	Unknown	Unknown	Unknown	Unknown	Unknown	13378	Unknown	26	pVOGs_Homology	0.966842	0.00545719	2 - Complete phage contigs - category 2 (somewhat sure)	19	26.9231	3.97067
Scaffolds_OCT15-MV-15m_NODE_1035_length_13371_cov_5.78432	7	Scaffolds_OCT15-MV-15m_NODE_1883_length_9955_cov_11.2652	33.3333	NA	15	Unknown	Unknown	Unknown	Unknown	Unknown	Unknown	13371	7	21	Bona_Fide_Phage_Homology	0.994251	0.00157652	2 - Complete phage contigs - category 2 (somewhat sure)	3	23.8095	1.61899
Scaffolds_OCT15-MV-15m_NODE_1036_length_13371_cov_5.64967	Unknown	Unknown	Unknown	NA	15	Unknown	Unknown	Unknown	Unknown	Unknown	Unknown	13371	Unknown	4	Unknown	0.957065	0.00654863	NA	Unknown	Unknown	Unknown
Scaffolds_OCT15-MV-15m_NODE_1037_length_13368_cov_72.6711	Unknown	Unknown	Unknown	NA	15	Unknown	Unknown	Unknown	Unknown	Unknown	Unknown	13368	2	12	pVOGs_Homology	0.995883	0.00133398	2 - Complete phage contigs - category 2 (somewhat sure)	5	33.3333	2.67653
Scaffolds_OCT15-MV-15m_NODE_1038_length_13361_cov_52.5806	7	Scaffolds_OCT15-MV-15m_NODE_132_length_31694_cov_14.8935	77.7778	NA	15	Unknown	Unknown	Unknown	Unknown	Unknown	Unknown	13361	1	9	Bona_Fide_Phage_Homology	0.9386	0.00873151	2 - Complete phage contigs - category 2 (somewhat sure)	1	11.1111	1
Scaffolds_OCT15-MV-15m_NODE_1039_length_13354_cov_32.3105	Unknown	Unknown	Unknown	NA	15	Unknown	Unknown	Unknown	Unknown	Unknown	Unknown	13354	2	16	pVOGs_Homology	0.991797	0.00206161	1 - Complete phage contigs - category 1 (sure)	10	25	2.89964
Scaffolds_OCT15-MV-15m_NODE_103_length_34607_cov_61.6267	Unknown	Unknown	Unknown	NA	15	Unknown	Unknown	Unknown	Unknown	Unknown	Unknown	34607	2	55	pVOGs_Homology	0.527306	0.0817366	2 - Complete phage contigs - category 2 (somewhat sure)	36	21.8182	9.47311
Scaffolds_OCT15-MV-15m_NODE_1040_length_13351_cov_185.734	6	Scaffolds_OCT15-MV-60m_NODE_85_length_18852_cov_12.904	30	NA	15	Unknown	Unknown	Unknown	Unknown	Unknown	Unknown	13351	2	20	Bona_Fide_Phage_Homology	0.95606	0.00654863	2 - Complete phage contigs - category 2 (somewhat sure)	7	5	0.832707
Scaffolds_OCT15-MV-15m_NODE_1041_length_13343_cov_7.09497	18	Scaffolds_OCT15-MV-15m_NODE_24_length_57702_cov_81.7458	69.2308	NA	15	Unknown	Unknown	Unknown	Unknown	Unknown	Unknown	13343	6	26	Bona_Fide_Phage_Homology	0.964356	0.00569973	2 - Complete phage contigs - category 2 (somewhat sure)	13	7.69231	1.93993
Scaffolds_OCT15-MV-15m_NODE_1042_length_13342_cov_8.1728	Unknown	Unknown	Unknown	NA	15	Unknown	Unknown	Unknown	Unknown	Unknown	Unknown	13342	1	14	pVOGs_Homology	0.972767	0.00460829	1 - Complete phage contigs - category 1 (sure)	8	35.7143	3.62533
Scaffolds_OCT15-MV-15m_NODE_1043_length_13333_cov_6.46272	Unknown	Unknown	Unknown	NA	15	Unknown	Unknown	Unknown	Unknown	Unknown	Unknown	13333	11	27	pVOGs_Homology	0.929746	0.00982294	2 - Complete phage contigs - category 2 (somewhat sure)	1	22.2222	3.53786
Scaffolds_OCT15-MV-15m_NODE_1044_length_13330_cov_395.308	4	Scaffolds_OCT15-MV-15m_NODE_112_length_33562_cov_90.8255	66.6667	NA	15	Unknown	Unknown	Unknown	Unknown	Unknown	Unknown	13330	1	6	Bona_Fide_Phage_Homology	0.998212	0.000485084	1 - Complete phage contigs - category 1 (sure)	2	16.6667	0.835413
Scaffolds_OCT15-MV-15m_NODE_1045_length_13327_cov_15.1653	6	Scaffolds_OCT15-MV-45m_NODE_22_length_34858_cov_30.4794	37.5	NA	15	Unknown	Unknown	Unknown	Unknown	Unknown	Unknown	13327	9	16	Bona_Fide_Phage_Homology	0.537839	0.0795537	2 - Complete phage contigs - category 2 (somewhat sure)	2	6.25	0.00633249
Scaffolds_OCT15-MV-15m_NODE_1046_length_13327_cov_6.18663	Unknown	Unknown	Unknown	NA	15	Unknown	Unknown	Unknown	Unknown	Unknown	Unknown	13327	4	18	pVOGs_Homology	0.99626	0.000970167	2 - Complete phage contigs - category 2 (somewhat sure)	8	44.4444	5.14181
Scaffolds_OCT15-MV-15m_NODE_1047_length_13315_cov_4.76629	12	Scaffolds_OCT15-MV-60m_NODE_2_length_48057_cov_15.4886	100	NA	15	Unknown	Unknown	Unknown	Unknown	Unknown	Unknown	13315	1	12	Bona_Fide_Phage_Homology	0.825696	0.024618	2 - Complete phage contigs - category 2 (somewhat sure)	3	8.33333	1
Scaffolds_OCT15-MV-15m_NODE_1048_length_13313_cov_7.29658	7	Scaffolds_OCT15-MV-45m_NODE_1457_length_5658_cov_4.43905	46.6667	NA	15	Unknown	Unknown	Unknown	Unknown	Unknown	Unknown	13313	Unknown	15	Bona_Fide_Phage_Homology	0.960592	0.00630609	2 - Complete phage contigs - category 2 (somewhat sure)	8	13.3333	1.98446
Scaffolds_OCT15-MV-15m_NODE_1049_length_13308_cov_25.5364	3	Scaffolds_OCT15-MV-15m_NODE_21_length_60380_cov_49.628	25	NA	15	Unknown	Unknown	Unknown	Unknown	Unknown	Unknown	13308	3	12	Bona_Fide_Phage_Homology	0.993912	0.00157652	2 - Complete phage contigs - category 2 (somewhat sure)	4	16.6667	1.96893
Scaffolds_OCT15-MV-15m_NODE_104_length_34477_cov_46.2553	Unknown	Unknown	Unknown	NA	15	Unknown	Unknown	Unknown	Unknown	Unknown	Unknown	34477	7	42	pVOGs_Homology	0.724869	0.0411108	2 - Complete phage contigs - category 2 (somewhat sure)	14	11.9048	4.94357
Scaffolds_OCT15-MV-15m_NODE_1050_length_13307_cov_7.03939	13	Scaffolds_OCT15-MV-15m_NODE_148_length_30989_cov_134.856	81.25	NA	15	Unknown	Unknown	Unknown	Unknown	Unknown	Unknown	13307	3	16	Bona_Fide_Phage_Homology	0.725395	0.0411108	2 - Complete phage contigs - category 2 (somewhat sure)	7	25	1.86371
Scaffolds_OCT15-MV-15m_NODE_1051_length_13295_cov_52.1208	Unknown	Unknown	Unknown	NA	15	Unknown	Unknown	Unknown	Unknown	Unknown	Unknown	13295	4	23	pVOGs_Homology	0.992649	0.00194033	2 - Complete phage contigs - category 2 (somewhat sure)	7	21.7391	3.24577
Scaffolds_OCT15-MV-15m_NODE_1052_length_13292_cov_3.91358	Unknown	Unknown	Unknown	NA	15	Unknown	Unknown	Unknown	Unknown	Unknown	Unknown	13292	2	14	pVOGs_Homology	0.96335	0.00569973	1 - Complete phage contigs - category 1 (sure)	10	42.8571	3.57281
Scaffolds_OCT15-MV-15m_NODE_1053_length_13288_cov_8.30356	Unknown	Unknown	Unknown	NA	15	Unknown	Unknown	Unknown	Unknown	Unknown	Unknown	13288	4	14	pVOGs_Homology	0.990282	0.00218288	2 - Complete phage contigs - category 2 (somewhat sure)	2	21.4286	2.0974
Scaffolds_OCT15-MV-15m_NODE_1054_length_13287_cov_5.68591	3	Scaffolds_OCT15-MV-60m_NODE_111_length_17232_cov_10.9042	25	NA	15	Unknown	Unknown	Unknown	Unknown	Unknown	Unknown	13287	Unknown	12	Bona_Fide_Phage_Homology	0.902403	0.012976	2 - Complete phage contigs - category 2 (somewhat sure)	Unknown	Unknown	Unknown
Scaffolds_OCT15-MV-15m_NODE_1055_length_13274_cov_109.19	4	Scaffolds_OCT15-MV-15m_NODE_270_length_24952_cov_33.0635	25	NA	15	Unknown	Unknown	Unknown	Unknown	Unknown	Unknown	13274	3	16	Bona_Fide_Phage_Homology	0.63415	0.0589377	2 - Complete phage contigs - category 2 (somewhat sure)	1	6.25	0.107169
Scaffolds_OCT15-MV-15m_NODE_1056_length_13274_cov_12.6286	5	Scaffolds_OCT15-MV-15m_NODE_579_length_17758_cov_65.764	62.5	NA	15	Unknown	Unknown	Unknown	Unknown	Unknown	Unknown	13274	Unknown	8	Bona_Fide_Phage_Homology	0.974192	0.00436575	2 - Complete phage contigs - category 2 (somewhat sure)	3	12.5	0.984464
Scaffolds_OCT15-MV-15m_NODE_1057_length_13274_cov_7.49641	2	Scaffolds_OCT15-MV-45m_NODE_1135_length_6415_cov_4.50409	11.1111	NA	15	Unknown	Unknown	Unknown	Unknown	Unknown	Unknown	13274	3	18	Unknown	0.994478	0.00145525	2 - Complete phage contigs - category 2 (somewhat sure)	5	16.6667	1.2699
Scaffolds_OCT15-MV-15m_NODE_1058_length_13272_cov_5.42408	Unknown	Unknown	Unknown	NA	15	Unknown	Unknown	Unknown	Unknown	Unknown	Unknown	13272	5	17	pVOGs_Homology	0.466767	0.0976231	2 - Complete phage contigs - category 2 (somewhat sure)	6	29.4118	2.92738
Scaffolds_OCT15-MV-15m_NODE_1059_length_13264_cov_160.145	6	Scaffolds_OCT15-MV-15m_NODE_836_length_14909_cov_55.8694	33.3333	NA	15	Unknown	Unknown	Unknown	Unknown	Unknown	Unknown	13264	5	18	Bona_Fide_Phage_Homology	0.982342	0.00339559	2 - Complete phage contigs - category 2 (somewhat sure)	6	11.1111	1.96893
Scaffolds_OCT15-MV-15m_NODE_105_length_34328_cov_16.6784	Unknown	Unknown	Unknown	NA	15	Unknown	Unknown	Unknown	Unknown	Unknown	Unknown	34328	17	49	pVOGs_Homology	0.773633	0.0326219	2 - Complete phage contigs - category 2 (somewhat sure)	12	20.4082	2.74603
Scaffolds_OCT15-MV-15m_NODE_1060_length_13244_cov_145.166	8	Scaffolds_OCT15-MV-15m_NODE_607_length_17335_cov_7.686	66.6667	NA	15	Unknown	Unknown	Unknown	Unknown	Unknown	Unknown	13244	4	12	Bona_Fide_Phage_Homology	0.833144	0.0238904	1 - Complete phage contigs - category 1 (sure)	5	16.6667	1.77263
Scaffolds_OCT15-MV-15m_NODE_1061_length_13239_cov_19.3443	Unknown	Unknown	Unknown	NA	15	Unknown	Unknown	Unknown	Unknown	Unknown	Unknown	13239	6	17	pVOGs_Homology	0.94935	0.00715498	2 - Complete phage contigs - category 2 (somewhat sure)	2	29.4118	4.0147
Scaffolds_OCT15-MV-15m_NODE_1062_length_13236_cov_12.3636	Unknown	Unknown	Unknown	NA	15	Unknown	Unknown	Unknown	Unknown	Unknown	Unknown	13236	4	19	pVOGs_Homology	0.573296	0.0717924	2 - Complete phage contigs - category 2 (somewhat sure)	6	21.0526	2.42737
Scaffolds_OCT15-MV-15m_NODE_1063_length_13233_cov_177.932	Unknown	Unknown	Unknown	NA	15	Unknown	Unknown	Unknown	Unknown	Unknown	Unknown	13233	1	22	pVOGs_Homology	0.891423	0.0147951	2 - Complete phage contigs - category 2 (somewhat sure)	19	27.2727	4.14234
Scaffolds_OCT15-MV-15m_NODE_1064_length_13227_cov_6.97791	Unknown	Unknown	Unknown	NA	15	Unknown	Unknown	Unknown	Unknown	Unknown	Unknown	13227	3	8	pVOGs_Homology	0.519494	0.0830706	2 - Complete phage contigs - category 2 (somewhat sure)	3	87.5	5.25733
Scaffolds_OCT15-MV-15m_NODE_1065_length_13225_cov_9.2003	Unknown	Unknown	Unknown	NA	15	Unknown	Unknown	Unknown	Unknown	Unknown	Unknown	13225	1	15	pVOGs_Homology	0.654623	0.0545719	2 - Complete phage contigs - category 2 (somewhat sure)	7	26.6667	2.50036
Scaffolds_OCT15-MV-15m_NODE_1066_length_13223_cov_21.7141	Unknown	Unknown	Unknown	NA	15	Unknown	Unknown	Unknown	Unknown	Unknown	Unknown	13223	2	9	pVOGs_Homology	0.927625	0.0101868	2 - Complete phage contigs - category 2 (somewhat sure)	3	33.3333	2.01477
Scaffolds_OCT15-MV-15m_NODE_1067_length_13221_cov_8.77358	Unknown	Unknown	Unknown	NA	15	Unknown	Unknown	Unknown	Unknown	Unknown	Unknown	13221	1	20	Unknown	0.0810226	0.372787	3 - Complete phage contigs - category 3 (not so sure)	3	Unknown	Unknown
Scaffolds_OCT15-MV-15m_NODE_1068_length_13219_cov_17.0874	6	Scaffolds_OCT15-MV-15m_NODE_5_length_93603_cov_28.4127	23.0769	NA	15	Unknown	Unknown	Unknown	Unknown	Unknown	Unknown	13219	8	26	Bona_Fide_Phage_Homology	0.973154	0.00460829	2 - Complete phage contigs - category 2 (somewhat sure)	6	11.5385	1.15442
Scaffolds_OCT15-MV-15m_NODE_1069_length_13209_cov_18.4637	Unknown	Unknown	Unknown	NA	15	Unknown	Unknown	Unknown	Unknown	Unknown	Unknown	13209	2	19	pVOGs_Homology	0.821877	0.0251031	2 - Complete phage contigs - category 2 (somewhat sure)	14	57.8947	6.10964
Scaffolds_OCT15-MV-15m_NODE_106_length_34031_cov_96.8803	Unknown	Unknown	Unknown	NA	15	Unknown	Unknown	Unknown	Unknown	Unknown	Unknown	34031	11	48	pVOGs_Homology	0.921088	0.0110357	2 - Complete phage contigs - category 2 (somewhat sure)	7	10.4167	2.97344
Scaffolds_OCT15-MV-15m_NODE_1070_length_13207_cov_5.36162	4	Scaffolds_OCT15-MV-15m_NODE_147_length_30999_cov_18.6529	30.7692	NA	15	Unknown	Unknown	Unknown	Unknown	Unknown	Unknown	13207	2	13	Bona_Fide_Phage_Homology	0.970737	0.00509338	3 - Complete phage contigs - category 3 (not so sure)	Unknown	Unknown	Unknown
Scaffolds_OCT15-MV-15m_NODE_1071_length_13203_cov_27.7957	8	Scaffolds_OCT15-MV-15m_NODE_241_length_26270_cov_33.1204	47.0588	NA	15	Unknown	Unknown	Unknown	Unknown	Unknown	Unknown	13203	3	17	Bona_Fide_Phage_Homology	0.980117	0.00363813	2 - Complete phage contigs - category 2 (somewhat sure)	4	11.7647	1.98276
Scaffolds_OCT15-MV-15m_NODE_1072_length_13197_cov_7.64853	Unknown	Unknown	Unknown	NA	15	Unknown	Unknown	Unknown	Unknown	Unknown	Unknown	13197	Unknown	14	pVOGs_Homology	0.994329	0.00157652	2 - Complete phage contigs - category 2 (somewhat sure)	9	50	6.59423
Scaffolds_OCT15-MV-15m_NODE_1073_length_13193_cov_32.1018	9	Scaffolds_OCT15-MV-15m_NODE_528_length_18615_cov_4.2528	64.2857	NA	15	Unknown	Unknown	Unknown	Unknown	Unknown	Unknown	13193	Unknown	14	Bona_Fide_Phage_Homology	0.923402	0.0105506	2 - Complete phage contigs - category 2 (somewhat sure)	11	7.14286	0.954786
Scaffolds_OCT15-MV-15m_NODE_1074_length_13171_cov_6.64768	Unknown	Unknown	Unknown	NA	15	Unknown	Unknown	Unknown	Unknown	Unknown	Unknown	13171	3	22	pVOGs_Homology	0.735728	0.0388067	2 - Complete phage contigs - category 2 (somewhat sure)	8	18.1818	4
Scaffolds_OCT15-MV-15m_NODE_1075_length_13166_cov_110.205	7	Scaffolds_OCT15-MV-15m_NODE_1782_length_10230_cov_24.8977	41.1765	NA	15	Unknown	Unknown	Unknown	Unknown	Unknown	Unknown	13166	Unknown	17	Bona_Fide_Phage_Homology	0.946132	0.0075188	3 - Complete phage contigs - category 3 (not so sure)	2	11.7647	1.97902
Scaffolds_OCT15-MV-15m_NODE_1076_length_13162_cov_96.4765	Unknown	Unknown	Unknown	NA	15	Unknown	Unknown	Unknown	Unknown	Unknown	Unknown	13162	8	21	pVOGs_Homology	0.991451	0.00206161	2 - Complete phage contigs - category 2 (somewhat sure)	8	19.0476	3.98446
Scaffolds_OCT15-MV-15m_NODE_1077_length_13161_cov_7.72257	4	Scaffolds_OCT15-MV-15m_NODE_2253_length_8998_cov_4.50565	28.5714	NA	15	Unknown	Unknown	Unknown	Unknown	Unknown	Unknown	13161	Unknown	14	Bona_Fide_Phage_Homology	0.896246	0.0138249	2 - Complete phage contigs - category 2 (somewhat sure)	10	14.2857	1.4944
Scaffolds_OCT15-MV-15m_NODE_1078_length_13149_cov_37.1919	4	Scaffolds_OCT15-MV-15m_NODE_160_length_30376_cov_76.7039	44.4444	NA	15	Unknown	Unknown	Unknown	Unknown	Unknown	Unknown	13149	1	9	Bona_Fide_Phage_Homology	0.924966	0.0104293	2 - Complete phage contigs - category 2 (somewhat sure)	1	Unknown	Unknown
Scaffolds_OCT15-MV-15m_NODE_1079_length_13147_cov_259.588	Unknown	Unknown	Unknown	NA	15	Unknown	Unknown	Unknown	Unknown	Unknown	Unknown	13147	Unknown	21	pVOGs_Homology	0.817001	0.0257094	1 - Complete phage contigs - category 1 (sure)	14	28.5714	4.3476
Scaffolds_OCT15-MV-15m_NODE_107_length_34026_cov_45.4003	Unknown	Unknown	Unknown	NA	15	Unknown	Unknown	Unknown	Unknown	Unknown	Unknown	34026	5	56	pVOGs_Homology	0.92312	0.0105506	2 - Complete phage contigs - category 2 (somewhat sure)	34	17.8571	6.91574
Scaffolds_OCT15-MV-15m_NODE_1080_length_13145_cov_5.04354	10	Scaffolds_OCT15-MV-15m_NODE_320_length_23165_cov_21.8421	90.9091	NA	15	Unknown	Unknown	Unknown	Unknown	Unknown	Unknown	13145	Unknown	11	Bona_Fide_Phage_Homology	0.607591	0.0654863	3 - Complete phage contigs - category 3 (not so sure)	Unknown	9.09091	0.954786
Scaffolds_OCT15-MV-15m_NODE_1081_length_13137_cov_29.824	12	Scaffolds_OCT15-MV-15m_NODE_35_length_50208_cov_7.80019	57.1429	NA	15	Unknown	Unknown	Unknown	Unknown	Unknown	Unknown	13137	2	21	Bona_Fide_Phage_Homology	0.977313	0.0037594	1 - Complete phage contigs - category 1 (sure)	15	9.52381	1.83271
Scaffolds_OCT15-MV-15m_NODE_1082_length_13127_cov_9.66983	Unknown	Unknown	Unknown	NA	15	Unknown	Unknown	Unknown	Unknown	Unknown	Unknown	13127	1	21	Unknown	0.818473	0.0257094	3 - Complete phage contigs - category 3 (not so sure)	3	4.7619	0.705999
Scaffolds_OCT15-MV-15m_NODE_1083_length_13126_cov_10.606	5	Scaffolds_OCT15-MV-45m_NODE_712_length_8024_cov_10.4801	50	NA	15	Unknown	Unknown	Unknown	Unknown	Unknown	Unknown	13126	1	10	Bona_Fide_Phage_Homology	0.867014	0.018797	2 - Complete phage contigs - category 2 (somewhat sure)	5	10	0.984464
Scaffolds_OCT15-MV-15m_NODE_1084_length_13107_cov_95.4527	11	Scaffolds_OCT15-MV-15m_NODE_214_length_27451_cov_123.387	57.8947	NA	15	Unknown	Unknown	Unknown	Unknown	Unknown	Unknown	13107	1	19	Bona_Fide_Phage_Homology	0.808105	0.0270434	2 - Complete phage contigs - category 2 (somewhat sure)	13	21.0526	1.59427
Scaffolds_OCT15-MV-15m_NODE_1085_length_13093_cov_10.3219	Unknown	Unknown	Unknown	NA	15	Unknown	Unknown	Unknown	Unknown	Unknown	Unknown	13093	4	6	pVOGs_Homology	0.963232	0.00569973	2 - Complete phage contigs - category 2 (somewhat sure)	Unknown	50	2.42225
Scaffolds_OCT15-MV-15m_NODE_1086_length_13083_cov_5.89292	5	Scaffolds_OCT15-MV-15m_NODE_196_length_28311_cov_9.4008	29.4118	NA	15	Unknown	Unknown	Unknown	Unknown	Unknown	Unknown	13083	2	17	Bona_Fide_Phage_Homology	0.709525	0.0440213	2 - Complete phage contigs - category 2 (somewhat sure)	6	11.7647	1.13904
Scaffolds_OCT15-MV-15m_NODE_1087_length_13078_cov_69.9717	Unknown	Unknown	Unknown	NA	15	Unknown	Unknown	Unknown	Unknown	Unknown	Unknown	13078	1	20	pVOGs_Homology	0.939943	0.00873151	2 - Complete phage contigs - category 2 (somewhat sure)	15	40	5.23194
Scaffolds_OCT15-MV-15m_NODE_1088_length_13077_cov_22.1522	Unknown	Unknown	Unknown	NA	15	Unknown	Unknown	Unknown	Unknown	Unknown	Unknown	13077	Unknown	19	Unknown	0.32228	0.152559	3 - Complete phage contigs - category 3 (not so sure)	4	Unknown	Unknown
Scaffolds_OCT15-MV-15m_NODE_1089_length_13070_cov_10.9898	Unknown	Unknown	Unknown	NA	15	Unknown	Unknown	Unknown	Unknown	Unknown	Unknown	13070	Unknown	18	pVOGs_Homology	0.874373	0.0173417	2 - Complete phage contigs - category 2 (somewhat sure)	16	38.8889	4.40552
Scaffolds_OCT15-MV-15m_NODE_108_length_33890_cov_68.8961	Unknown	Unknown	Unknown	NA	15	Unknown	Unknown	Unknown	Unknown	Unknown	Unknown	33890	7	54	pVOGs_Homology	0.974261	0.00436575	1 - Complete phage contigs - category 1 (sure)	26	27.7778	11.5441
Scaffolds_OCT15-MV-15m_NODE_1090_length_13060_cov_5.98693	Unknown	Unknown	Unknown	NA	15	Unknown	Unknown	Unknown	Unknown	Unknown	Unknown	13060	4	29	pVOGs_Homology	0.849151	0.0217075	2 - Complete phage contigs - category 2 (somewhat sure)	6	17.2414	2.38647
Scaffolds_OCT15-MV-15m_NODE_1091_length_13058_cov_36.5909	Unknown	Unknown	Unknown	NA	15	Unknown	Unknown	Unknown	Unknown	Unknown	Unknown	13058	3	15	pVOGs_Homology	0.997307	0.000606355	2 - Complete phage contigs - category 2 (somewhat sure)	5	20	2.25204
Scaffolds_OCT15-MV-15m_NODE_1092_length_13057_cov_5.60414	Unknown	Unknown	Unknown	NA	15	Unknown	Unknown	Unknown	Unknown	Unknown	Unknown	13057	9	17	pVOGs_Homology	0.976858	0.00388067	2 - Complete phage contigs - category 2 (somewhat sure)	2	23.5294	2.13242
Scaffolds_OCT15-MV-15m_NODE_1093_length_13055_cov_17.2931	Unknown	Unknown	Unknown	NA	15	Unknown	Unknown	Unknown	Unknown	Unknown	Unknown	13055	2	9	pVOGs_Homology	0.811824	0.0268009	2 - Complete phage contigs - category 2 (somewhat sure)	6	100	7.25733
Scaffolds_OCT15-MV-15m_NODE_1094_length_13053_cov_9.2158	Unknown	Unknown	Unknown	NA	15	Unknown	Unknown	Unknown	Unknown	Unknown	Unknown	13053	2	11	Unknown	0.946749	0.00739753	2 - Complete phage contigs - category 2 (somewhat sure)	2	9.09091	0.547133
Scaffolds_OCT15-MV-15m_NODE_1095_length_13053_cov_5.71257	Unknown	Unknown	Unknown	NA	15	Bacteria	Cyanobacteria	Unknown	Unknown	Unknown	Unknown	13053	Unknown	14	pVOGs_Homology	0.776978	0.0325006	1 - Complete phage contigs - category 1 (sure)	14	64.2857	6.33156
Scaffolds_OCT15-MV-15m_NODE_1096_length_13045_cov_52.7245	Unknown	Unknown	Unknown	NA	15	Unknown	Unknown	Unknown	Unknown	Unknown	Unknown	13045	4	23	pVOGs_Homology	0.41028	0.116056	2 - Complete phage contigs - category 2 (somewhat sure)	6	21.7391	3.44989
Scaffolds_OCT15-MV-15m_NODE_1097_length_13035_cov_5.63529	Unknown	Unknown	Unknown	NA	15	Unknown	Unknown	Unknown	Unknown	Unknown	Unknown	13035	Unknown	23	pVOGs_Homology	0.940322	0.00861024	2 - Complete phage contigs - category 2 (somewhat sure)	19	21.7391	2.61506
Scaffolds_OCT15-MV-15m_NODE_1098_length_13032_cov_9.19041	1	Scaffolds_OCT15-MV-2000m_NODE_161_length_12478_cov_43.7769	12.5	NA	15	Unknown	Unknown	Unknown	Unknown	Unknown	Unknown	13032	Unknown	8	Unknown	0.895173	0.0139462	3 - Complete phage contigs - category 3 (not so sure)	1	Unknown	Unknown
Scaffolds_OCT15-MV-15m_NODE_1099_length_13030_cov_9.64586	8	Scaffolds_OCT15-MV-15m_NODE_34_length_50720_cov_92.7739	50	NA	15	Unknown	Unknown	Unknown	Unknown	Unknown	Unknown	13030	1	16	Bona_Fide_Phage_Homology	0.839716	0.0229202	1 - Complete phage contigs - category 1 (sure)	6	12.5	1.83271
Scaffolds_OCT15-MV-15m_NODE_109_length_33880_cov_9.54995	Unknown	Unknown	Unknown	NA	15	Unknown	Unknown	Unknown	Unknown	Unknown	Unknown	33880	5	20	pVOGs_Homology	0.893483	0.0140674	2 - Complete phage contigs - category 2 (somewhat sure)	4	30	5.96521
Scaffolds_OCT15-MV-15m_NODE_10_length_75576_cov_8.2191	Unknown	Unknown	Unknown	NA	15	Unknown	Unknown	Unknown	Unknown	Unknown	Unknown	75576	40	123	pVOGs_Homology	0.898668	0.0134611	2 - Complete phage contigs - category 2 (somewhat sure)	26	18.6992	10.4903
Scaffolds_OCT15-MV-15m_NODE_1100_length_13029_cov_7.49437	7	Scaffolds_OCT15-MV-15m_NODE_1_length_110843_cov_64.3207	63.6364	NA	15	Unknown	Unknown	Unknown	Unknown	Unknown	Unknown	13029	1	11	Bona_Fide_Phage_Homology	0.975226	0.00400194	2 - Complete phage contigs - category 2 (somewhat sure)	6	Unknown	Unknown
Scaffolds_OCT15-MV-15m_NODE_1101_length_13028_cov_37.9308	Unknown	Unknown	Unknown	NA	15	Bacteria	Verrucomicrobia	Opitutae	Puniceicoccales	Puniceicoccaceae	Unknown	13028	5	18	pVOGs_Homology	0.683189	0.0491147	2 - Complete phage contigs - category 2 (somewhat sure)	1	22.2222	3.0147
Scaffolds_OCT15-MV-15m_NODE_1102_length_13027_cov_22.3665	Unknown	Unknown	Unknown	NA	15	Unknown	Unknown	Unknown	Unknown	Unknown	Unknown	13027	Unknown	8	pVOGs_Homology	0.916145	0.0117633	1 - Complete phage contigs - category 1 (sure)	5	62.5	4.75779
Scaffolds_OCT15-MV-15m_NODE_1103_length_13027_cov_4.71061	Unknown	Unknown	Unknown	NA	15	Unknown	Unknown	Unknown	Unknown	Unknown	Unknown	13027	4	21	Unknown	0.636139	0.0586951	3 - Complete phage contigs - category 3 (not so sure)	1	9.52381	0.851028
Scaffolds_OCT15-MV-15m_NODE_1104_length_13025_cov_4.09275	Unknown	Unknown	Unknown	NA	15	Unknown	Unknown	Unknown	Unknown	Unknown	Unknown	13025	4	22	pVOGs_Homology	0.923398	0.0105506	2 - Complete phage contigs - category 2 (somewhat sure)	6	18.1818	4
Scaffolds_OCT15-MV-15m_NODE_1105_length_13018_cov_6.91661	5	Scaffolds_OCT15-MV-60m_NODE_134_length_15667_cov_8.2785	45.4545	NA	15	Unknown	Unknown	Unknown	Unknown	Unknown	Unknown	13018	1	11	Bona_Fide_Phage_Homology	0.949464	0.00715498	2 - Complete phage contigs - category 2 (somewhat sure)	1	18.1818	1.78749
Scaffolds_OCT15-MV-15m_NODE_1106_length_13014_cov_373.639	Unknown	Unknown	Unknown	NA	15	Unknown	Unknown	Unknown	Unknown	Unknown	Unknown	13014	Unknown	12	pVOGs_Homology	0.889748	0.0147951	1 - Complete phage contigs - category 1 (sure)	12	41.6667	2.8433
Scaffolds_OCT15-MV-15m_NODE_1107_length_13010_cov_5.75206	8	Scaffolds_OCT15-MV-45m_NODE_14_length_44015_cov_39.0296	100	NA	15	Unknown	Unknown	Unknown	Unknown	Unknown	Unknown	13010	Unknown	8	Bona_Fide_Phage_Homology	0.263107	0.182391	2 - Complete phage contigs - category 2 (somewhat sure)	1	Unknown	Unknown
Scaffolds_OCT15-MV-15m_NODE_1108_length_12998_cov_7.86526	Unknown	Unknown	Unknown	NA	15	Unknown	Unknown	Unknown	Unknown	Unknown	Unknown	12998	5	20	pVOGs_Homology	0.818744	0.0255882	2 - Complete phage contigs - category 2 (somewhat sure)	7	35	4.35554
Scaffolds_OCT15-MV-15m_NODE_1109_length_12995_cov_23.5222	4	Scaffolds_OCT15-MV-15m_NODE_320_length_23165_cov_21.8421	28.5714	NA	15	Unknown	Unknown	Unknown	Unknown	Unknown	Unknown	12995	3	14	Bona_Fide_Phage_Homology	0.893037	0.0141887	2 - Complete phage contigs - category 2 (somewhat sure)	Unknown	Unknown	Unknown
Scaffolds_OCT15-MV-15m_NODE_110_length_33808_cov_104.484	24	Scaffolds_OCT15-MV-15m_NODE_106_length_34031_cov_96.8803	45.283	NA	15	Unknown	Unknown	Unknown	Unknown	Unknown	Unknown	33808	10	53	Bona_Fide_Phage_Homology	0.951666	0.00703371	2 - Complete phage contigs - category 2 (somewhat sure)	6	9.43396	4.41599
Scaffolds_OCT15-MV-15m_NODE_1110_length_12991_cov_4.52126	Unknown	Unknown	Unknown	NA	15	Unknown	Unknown	Unknown	Unknown	Unknown	Unknown	12991	6	28	Unknown	0.597042	0.0670628	3 - Complete phage contigs - category 3 (not so sure)	3	7.14286	0.298437
Scaffolds_OCT15-MV-15m_NODE_1111_length_12988_cov_108.92	Unknown	Unknown	Unknown	NA	15	Unknown	Unknown	Unknown	Unknown	Unknown	Unknown	12988	5	13	pVOGs_Homology	0.943154	0.00788261	2 - Complete phage contigs - category 2 (somewhat sure)	4	30.7692	3.22603
Scaffolds_OCT15-MV-15m_NODE_1112_length_12988_cov_71.2057	9	Scaffolds_OCT15-MV-15m_NODE_1161_length_12679_cov_18.3992	69.2308	NA	15	Unknown	Unknown	Unknown	Unknown	Unknown	Unknown	12988	2	13	Bona_Fide_Phage_Homology	0.528942	0.0813728	NA	1	15.3846	1.00713
Scaffolds_OCT15-MV-15m_NODE_1113_length_12974_cov_195.56	7	Scaffolds_OCT15-MV-15m_NODE_98_length_35130_cov_112.929	50	NA	15	Unknown	Unknown	Unknown	Unknown	Unknown	Unknown	12974	Unknown	14	Bona_Fide_Phage_Homology	0.976868	0.00388067	2 - Complete phage contigs - category 2 (somewhat sure)	12	14.2857	1.51616
Scaffolds_OCT15-MV-15m_NODE_1114_length_12972_cov_6.48301	6	Scaffolds_OCT15-MV-15m_NODE_117_length_32975_cov_7.43193	75	NA	15	Unknown	Unknown	Unknown	Unknown	Unknown	Unknown	12972	Unknown	8	Bona_Fide_Phage_Homology	0.842683	0.0226777	2 - Complete phage contigs - category 2 (somewhat sure)	4	25	1.98446
Scaffolds_OCT15-MV-15m_NODE_1115_length_12943_cov_106.439	5	Scaffolds_OCT15-MV-15m_NODE_270_length_24952_cov_33.0635	31.25	NA	15	Unknown	Unknown	Unknown	Unknown	Unknown	Unknown	12943	6	16	Bona_Fide_Phage_Homology	0.754015	0.0361387	2 - Complete phage contigs - category 2 (somewhat sure)	1	12.5	0.151438
Scaffolds_OCT15-MV-15m_NODE_1116_length_12941_cov_156.574	Unknown	Unknown	Unknown	NA	15	Unknown	Unknown	Unknown	Unknown	Unknown	Unknown	12941	1	20	Unknown	0.767604	0.033592	3 - Complete phage contigs - category 3 (not so sure)	5	5	0.160426
Scaffolds_OCT15-MV-15m_NODE_1117_length_12935_cov_15.2766	Unknown	Unknown	Unknown	NA	15	Unknown	Unknown	Unknown	Unknown	Unknown	Unknown	12935	2	14	Unknown	0.988405	0.00254669	3 - Complete phage contigs - category 3 (not so sure)	5	Unknown	Unknown
Scaffolds_OCT15-MV-15m_NODE_1118_length_12935_cov_4.82166	Unknown	Unknown	Unknown	NA	15	Unknown	Unknown	Unknown	Unknown	Unknown	Unknown	12935	5	18	pVOGs_Homology	0.96287	0.00569973	2 - Complete phage contigs - category 2 (somewhat sure)	5	22.2222	3.27618
Scaffolds_OCT15-MV-15m_NODE_1119_length_12917_cov_6.24615	8	Scaffolds_OCT15-MV-45m_NODE_159_length_15407_cov_9.0794	100	NA	15	Unknown	Unknown	Unknown	Unknown	Unknown	Unknown	12917	1	8	Bona_Fide_Phage_Homology	0.450194	0.103565	2 - Complete phage contigs - category 2 (somewhat sure)	3	25	1.96283
Scaffolds_OCT15-MV-15m_NODE_111_length_33731_cov_8.04977	Unknown	Unknown	Unknown	NA	15	Unknown	Unknown	Unknown	Unknown	Unknown	Unknown	33731	19	47	pVOGs_Homology	0.876814	0.0169779	2 - Complete phage contigs - category 2 (somewhat sure)	9	29.7872	6.28943
Scaffolds_OCT15-MV-15m_NODE_1120_length_12903_cov_15.6518	Unknown	Unknown	Unknown	NA	15	Unknown	Unknown	Unknown	Unknown	Unknown	Unknown	12903	3	15	Unknown	0.662529	0.0526316	2 - Complete phage contigs - category 2 (somewhat sure)	Unknown	6.66667	0.40262
Scaffolds_OCT15-MV-15m_NODE_1121_length_12902_cov_16.0032	Unknown	Unknown	Unknown	NA	15	Unknown	Unknown	Unknown	Unknown	Unknown	Unknown	12902	Unknown	15	pVOGs_Homology	0.955068	0.0066699	2 - Complete phage contigs - category 2 (somewhat sure)	15	73.3333	8.57225
Scaffolds_OCT15-MV-15m_NODE_1122_length_12902_cov_7.38671	5	Scaffolds_OCT15-MV-15m_NODE_3549_length_7027_cov_5.32717	35.7143	NA	15	Unknown	Unknown	Unknown	Unknown	Unknown	Unknown	12902	4	14	Bona_Fide_Phage_Homology	0.337422	0.144191	2 - Complete phage contigs - category 2 (somewhat sure)	4	7.14286	0.164215
Scaffolds_OCT15-MV-15m_NODE_1123_length_12899_cov_7.36258	Unknown	Unknown	Unknown	NA	15	Unknown	Unknown	Unknown	Unknown	Unknown	Unknown	12899	5	25	Unknown	0.501394	0.0870725	3 - Complete phage contigs - category 3 (not so sure)	Unknown	Unknown	Unknown
Scaffolds_OCT15-MV-15m_NODE_1124_length_12897_cov_39.3612	Unknown	Unknown	Unknown	NA	15	Unknown	Unknown	Unknown	Unknown	Unknown	Unknown	12897	3	31	pVOGs_Homology	0.609681	0.0651225	3 - Complete phage contigs - category 3 (not so sure)	6	12.9032	2.20227
Scaffolds_OCT15-MV-15m_NODE_1125_length_12891_cov_11.588	7	Scaffolds_OCT15-MV-15m_NODE_765_length_15582_cov_25.9146	77.7778	NA	15	Unknown	Unknown	Unknown	Unknown	Unknown	Unknown	12891	Unknown	9	Bona_Fide_Phage_Homology	0.555309	0.0757943	2 - Complete phage contigs - category 2 (somewhat sure)	2	Unknown	Unknown
Scaffolds_OCT15-MV-15m_NODE_1126_length_12890_cov_7.26046	2	Scaffolds_OCT15-MV-2000m_NODE_49_length_20608_cov_37.0861	10.5263	NA	15	Unknown	Unknown	Unknown	Unknown	Unknown	Unknown	12890	1	19	Unknown	0.232756	0.198884	3 - Complete phage contigs - category 3 (not so sure)	1	Unknown	Unknown
Scaffolds_OCT15-MV-15m_NODE_1127_length_12868_cov_13.026	5	Scaffolds_OCT15-MV-15m_NODE_51_length_44441_cov_86.0232	41.6667	NA	15	Unknown	Unknown	Unknown	Unknown	Unknown	Unknown	12868	1	12	Bona_Fide_Phage_Homology	0.966844	0.00545719	2 - Complete phage contigs - category 2 (somewhat sure)	3	8.33333	0.547133
Scaffolds_OCT15-MV-15m_NODE_1128_length_12863_cov_96.1716	Unknown	Unknown	Unknown	NA	15	Unknown	Unknown	Unknown	Unknown	Unknown	Unknown	12863	6	25	pVOGs_Homology	0.863771	0.0190395	3 - Complete phage contigs - category 3 (not so sure)	3	16	3.76521
Scaffolds_OCT15-MV-15m_NODE_1129_length_12862_cov_11.4904	Unknown	Unknown	Unknown	NA	15	Unknown	Unknown	Unknown	Unknown	Unknown	Unknown	12862	Unknown	7	pVOGs_Homology	0.953536	0.00679117	1 - Complete phage contigs - category 1 (sure)	5	71.4286	4.75779
Scaffolds_OCT15-MV-15m_NODE_112_length_33562_cov_90.8255	Unknown	Unknown	Unknown	NA	15	Unknown	Unknown	Unknown	Unknown	Unknown	Unknown	33562	8	43	pVOGs_Homology	0.944359	0.00788261	2 - Complete phage contigs - category 2 (somewhat sure)	9	20.9302	7.06579
Scaffolds_OCT15-MV-15m_NODE_1130_length_12855_cov_20.5201	Unknown	Unknown	Unknown	NA	15	Unknown	Unknown	Unknown	Unknown	Unknown	Unknown	12855	7	20	pVOGs_Homology	0.97124	0.00497211	3 - Complete phage contigs - category 3 (not so sure)	1	25	2.36353
Scaffolds_OCT15-MV-15m_NODE_1131_length_12852_cov_15.0398	Unknown	Unknown	Unknown	NA	15	Unknown	Unknown	Unknown	Unknown	Unknown	Unknown	12852	5	18	pVOGs_Homology	0.993331	0.00157652	2 - Complete phage contigs - category 2 (somewhat sure)	2	27.7778	2.6304
Scaffolds_OCT15-MV-15m_NODE_1132_length_12851_cov_56.9815	Unknown	Unknown	Unknown	NA	15	Unknown	Unknown	Unknown	Unknown	Unknown	Unknown	12851	2	24	pVOGs_Homology	0.987388	0.00278923	2 - Complete phage contigs - category 2 (somewhat sure)	9	41.6667	5.61636
Scaffolds_OCT15-MV-15m_NODE_1133_length_12850_cov_8.95342	5	Scaffolds_OCT15-MV-45m_NODE_17_length_38121_cov_17.6897	100	NA	15	Unknown	Unknown	Unknown	Unknown	Unknown	Unknown	12850	Unknown	5	Bona_Fide_Phage_Homology	0.931215	0.00970167	1 - Complete phage contigs - category 1 (sure)	2	40	1.98446
Scaffolds_OCT15-MV-15m_NODE_1134_length_12846_cov_99.6983	Unknown	Unknown	Unknown	NA	15	Unknown	Unknown	Unknown	Unknown	Unknown	Unknown	12846	6	22	pVOGs_Homology	0.900028	0.0130973	2 - Complete phage contigs - category 2 (somewhat sure)	4	13.6364	2.76559
Scaffolds_OCT15-MV-15m_NODE_1135_length_12842_cov_85.0951	Unknown	Unknown	Unknown	NA	15	Unknown	Unknown	Unknown	Unknown	Unknown	Unknown	12842	6	12	pVOGs_Homology	0.974575	0.00424448	1 - Complete phage contigs - category 1 (sure)	2	41.6667	3.34219
Scaffolds_OCT15-MV-15m_NODE_1136_length_12841_cov_7.09596	Unknown	Unknown	Unknown	NA	15	Bacteria	Proteobacteria	Alphaproteobacteria	Pelagibacterales	Pelagibacteraceae	Candidatus Pelagibacter	12841	Unknown	21	pVOGs_Homology	0.99551	0.00133398	2 - Complete phage contigs - category 2 (somewhat sure)	19	61.9048	9.85547
Scaffolds_OCT15-MV-15m_NODE_1137_length_12837_cov_8.89446	Unknown	Unknown	Unknown	NA	15	Unknown	Unknown	Unknown	Unknown	Unknown	Unknown	12837	2	23	pVOGs_Homology	0.96512	0.00557846	2 - Complete phage contigs - category 2 (somewhat sure)	13	39.1304	8.27502
Scaffolds_OCT15-MV-15m_NODE_1138_length_12801_cov_16.6109	10	Scaffolds_OCT15-MV-15m_NODE_598_length_17509_cov_13.9609	62.5	NA	15	Unknown	Unknown	Unknown	Unknown	Unknown	Unknown	12801	Unknown	16	Bona_Fide_Phage_Homology	0.940048	0.00873151	1 - Complete phage contigs - category 1 (sure)	11	12.5	1.47329
Scaffolds_OCT15-MV-15m_NODE_1139_length_12799_cov_15.884	Unknown	Unknown	Unknown	NA	15	Unknown	Unknown	Unknown	Unknown	Unknown	Unknown	12799	6	23	pVOGs_Homology	0.759383	0.0351686	2 - Complete phage contigs - category 2 (somewhat sure)	6	26.087	4.26977
Scaffolds_OCT15-MV-15m_NODE_113_length_33464_cov_8.03385	Unknown	Unknown	Unknown	NA	15	Bacteria	Cyanobacteria	Unknown	Unknown	Unknown	Unknown	33464	1	54	pVOGs_Homology	0.991923	0.00206161	2 - Complete phage contigs - category 2 (somewhat sure)	43	75.9259	33.6978
Scaffolds_OCT15-MV-15m_NODE_1140_length_12796_cov_5.09968	5	Scaffolds_OCT15-MV-15m_NODE_717_length_15989_cov_83.2699	62.5	NA	15	Unknown	Unknown	Unknown	Unknown	Unknown	Unknown	12796	1	8	Bona_Fide_Phage_Homology	0.953134	0.00679117	NA	Unknown	12.5	0.954786
Scaffolds_OCT15-MV-15m_NODE_1141_length_12794_cov_38.3083	10	Scaffolds_OCT15-MV-15m_NODE_84_length_36700_cov_21.6015	66.6667	NA	15	Unknown	Unknown	Unknown	Unknown	Unknown	Unknown	12794	1	15	Bona_Fide_Phage_Homology	0.993047	0.00181906	2 - Complete phage contigs - category 2 (somewhat sure)	5	6.66667	0.547133
Scaffolds_OCT15-MV-15m_NODE_1142_length_12791_cov_200.163	Unknown	Unknown	Unknown	NA	15	Unknown	Unknown	Unknown	Unknown	Unknown	Unknown	12791	1	22	pVOGs_Homology	0.67205	0.0511763	2 - Complete phage contigs - category 2 (somewhat sure)	16	31.8182	4.6946
Scaffolds_OCT15-MV-15m_NODE_1143_length_12788_cov_15.0337	Unknown	Unknown	Unknown	NA	15	Unknown	Unknown	Unknown	Unknown	Unknown	Unknown	12788	3	22	pVOGs_Homology	0.95522	0.0066699	NA	5	27.2727	3.49466
Scaffolds_OCT15-MV-15m_NODE_1144_length_12785_cov_9.38562	Unknown	Unknown	Unknown	NA	15	Unknown	Unknown	Unknown	Unknown	Unknown	Unknown	12785	3	13	pVOGs_Homology	0.953383	0.00679117	2 - Complete phage contigs - category 2 (somewhat sure)	5	30.7692	3.58835
Scaffolds_OCT15-MV-15m_NODE_1145_length_12780_cov_142.749	4	Scaffolds_OCT15-MV-15m_NODE_51_length_44441_cov_86.0232	66.6667	NA	15	Unknown	Unknown	Unknown	Unknown	Unknown	Unknown	12780	2	6	Bona_Fide_Phage_Homology	0.988893	0.00254669	2 - Complete phage contigs - category 2 (somewhat sure)	Unknown	Unknown	Unknown
Scaffolds_OCT15-MV-15m_NODE_1146_length_12762_cov_163.116	Unknown	Unknown	Unknown	NA	15	Unknown	Unknown	Unknown	Unknown	Unknown	Unknown	12762	6	21	pVOGs_Homology	0.419329	0.113267	2 - Complete phage contigs - category 2 (somewhat sure)	7	33.3333	3.95817
Scaffolds_OCT15-MV-15m_NODE_1147_length_12761_cov_273.49	Unknown	Unknown	Unknown	NA	15	Unknown	Unknown	Unknown	Unknown	Unknown	Unknown	12761	3	20	pVOGs_Homology	0.873791	0.017463	2 - Complete phage contigs - category 2 (somewhat sure)	9	20	2.70352
Scaffolds_OCT15-MV-15m_NODE_1148_length_12752_cov_27.0766	7	Scaffolds_OCT15-MV-15m_NODE_63_length_41903_cov_14.9933	50	NA	15	Unknown	Unknown	Unknown	Unknown	Unknown	Unknown	12752	1	14	Bona_Fide_Phage_Homology	0.944456	0.00788261	2 - Complete phage contigs - category 2 (somewhat sure)	6	7.14286	0.832707
Scaffolds_OCT15-MV-15m_NODE_1149_length_12749_cov_17.132	9	Scaffolds_OCT15-MV-15m_NODE_33_length_50833_cov_197.059	69.2308	NA	15	Unknown	Unknown	Unknown	Unknown	Unknown	Unknown	12749	Unknown	13	Bona_Fide_Phage_Homology	0.996137	0.000970167	3 - Complete phage contigs - category 3 (not so sure)	7	15.3846	1.14302
Scaffolds_OCT15-MV-15m_NODE_114_length_33426_cov_45.1826	Unknown	Unknown	Unknown	NA	15	Unknown	Unknown	Unknown	Unknown	Unknown	Unknown	33426	8	39	pVOGs_Homology	0.960533	0.00630609	2 - Complete phage contigs - category 2 (somewhat sure)	4	17.9487	3.84217
Scaffolds_OCT15-MV-15m_NODE_1150_length_12743_cov_31.3056	4	Scaffolds_OCT15-MV-15m_NODE_2336_length_8850_cov_3.19022	50	NA	15	Unknown	Unknown	Unknown	Unknown	Unknown	Unknown	12743	Unknown	8	Bona_Fide_Phage_Homology	0.872119	0.0177056	2 - Complete phage contigs - category 2 (somewhat sure)	3	12.5	1
Scaffolds_OCT15-MV-15m_NODE_1151_length_12739_cov_139.134	23	Scaffolds_OCT15-MV-60m_NODE_188_length_13458_cov_12.0365	82.1429	NA	15	Unknown	Unknown	Unknown	Unknown	Unknown	Unknown	12739	Unknown	28	Bona_Fide_Phage_Homology	0.979646	0.00363813	2 - Complete phage contigs - category 2 (somewhat sure)	27	7.14286	1.60297
Scaffolds_OCT15-MV-15m_NODE_1152_length_12736_cov_6.57133	Unknown	Unknown	Unknown	NA	15	Unknown	Unknown	Unknown	Unknown	Unknown	Unknown	12736	5	13	pVOGs_Homology	0.979003	0.00363813	2 - Complete phage contigs - category 2 (somewhat sure)	3	38.4615	3.24042
Scaffolds_OCT15-MV-15m_NODE_1153_length_12732_cov_5.02714	1	Scaffolds_OCT15-MV-45m_NODE_300_length_11138_cov_6.00415	33.3333	NA	15	Unknown	Unknown	Unknown	Unknown	Unknown	Unknown	12732	Unknown	3	Unknown	0.983005	0.00339559	NA	3	33.3333	1
Scaffolds_OCT15-MV-15m_NODE_1154_length_12731_cov_19.3687	4	Scaffolds_OCT15-MV-15m_NODE_199_length_28207_cov_36.6205	100	NA	15	Unknown	Unknown	Unknown	Unknown	Unknown	Unknown	12731	Unknown	4	Bona_Fide_Phage_Homology	0.95111	0.00715498	NA	Unknown	Unknown	Unknown
Scaffolds_OCT15-MV-15m_NODE_1155_length_12729_cov_22.6695	Unknown	Unknown	Unknown	NA	15	Unknown	Unknown	Unknown	Unknown	Unknown	Unknown	12729	2	30	pVOGs_Homology	0.843242	0.0225564	2 - Complete phage contigs - category 2 (somewhat sure)	17	23.3333	6.06521
Scaffolds_OCT15-MV-15m_NODE_1156_length_12720_cov_14.7215	6	Scaffolds_OCT15-MV-15m_NODE_147_length_30999_cov_18.6529	75	NA	15	Unknown	Unknown	Unknown	Unknown	Unknown	Unknown	12720	Unknown	8	Bona_Fide_Phage_Homology	0.931018	0.00970167	3 - Complete phage contigs - category 3 (not so sure)	Unknown	Unknown	Unknown
Scaffolds_OCT15-MV-15m_NODE_1157_length_12711_cov_50.9682	Unknown	Unknown	Unknown	NA	15	Unknown	Unknown	Unknown	Unknown	Unknown	Unknown	12711	Unknown	19	pVOGs_Homology	0.942542	0.00824642	2 - Complete phage contigs - category 2 (somewhat sure)	11	26.3158	4.09422
Scaffolds_OCT15-MV-15m_NODE_1158_length_12703_cov_4.25735	9	Scaffolds_OCT15-MV-45m_NODE_39_length_27938_cov_47.148	90	NA	15	Unknown	Unknown	Unknown	Unknown	Unknown	Unknown	12703	3	10	Bona_Fide_Phage_Homology	0.790391	0.0300752	2 - Complete phage contigs - category 2 (somewhat sure)	1	20	1.89302
Scaffolds_OCT15-MV-15m_NODE_1159_length_12691_cov_10.8327	Unknown	Unknown	Unknown	NA	15	Unknown	Unknown	Unknown	Unknown	Unknown	Unknown	12691	Unknown	15	Unknown	0.835258	0.0236478	2 - Complete phage contigs - category 2 (somewhat sure)	4	6.66667	0.832707
Scaffolds_OCT15-MV-15m_NODE_115_length_33278_cov_10.0799	Unknown	Unknown	Unknown	NA	15	Unknown	Unknown	Unknown	Unknown	Unknown	Unknown	33278	17	47	pVOGs_Homology	0.832591	0.0238904	2 - Complete phage contigs - category 2 (somewhat sure)	5	27.6596	9.3148
Scaffolds_OCT15-MV-15m_NODE_1160_length_12683_cov_27.9823	Unknown	Unknown	Unknown	NA	15	Unknown	Unknown	Unknown	Unknown	Unknown	Unknown	12683	Unknown	16	pVOGs_Homology	0.643963	0.0569973	2 - Complete phage contigs - category 2 (somewhat sure)	10	37.5	3.22761
Scaffolds_OCT15-MV-15m_NODE_1161_length_12679_cov_18.3992	Unknown	Unknown	Unknown	NA	15	Unknown	Unknown	Unknown	Unknown	Unknown	Unknown	12679	5	16	pVOGs_Homology	0.608417	0.065365	2 - Complete phage contigs - category 2 (somewhat sure)	2	31.25	2.39316
Scaffolds_OCT15-MV-15m_NODE_1162_length_12677_cov_14.7836	5	Scaffolds_OCT15-MV-15m_NODE_117_length_32975_cov_7.43193	50	NA	15	Unknown	Unknown	Unknown	Unknown	Unknown	Unknown	12677	Unknown	10	Bona_Fide_Phage_Homology	0.974172	0.00436575	2 - Complete phage contigs - category 2 (somewhat sure)	7	30	1.58845
Scaffolds_OCT15-MV-15m_NODE_1163_length_12673_cov_43.3949	2	Scaffolds_OCT15-MV-15m_NODE_1271_length_12132_cov_6.48928	11.1111	NA	15	Unknown	Unknown	Unknown	Unknown	Unknown	Unknown	12673	6	18	Unknown	0.414942	0.11545	3 - Complete phage contigs - category 3 (not so sure)	1	5.55556	1
Scaffolds_OCT15-MV-15m_NODE_1164_length_12660_cov_11.7019	Unknown	Unknown	Unknown	NA	15	Unknown	Unknown	Unknown	Unknown	Unknown	Unknown	12660	1	17	pVOGs_Homology	0.996617	0.000848896	2 - Complete phage contigs - category 2 (somewhat sure)	11	29.4118	3.37224
Scaffolds_OCT15-MV-15m_NODE_1165_length_12657_cov_23.7606	Unknown	Unknown	Unknown	NA	15	Unknown	Unknown	Unknown	Unknown	Unknown	Unknown	12657	Unknown	14	pVOGs_Homology	0.775945	0.0326219	2 - Complete phage contigs - category 2 (somewhat sure)	8	21.4286	2.39663
Scaffolds_OCT15-MV-15m_NODE_1166_length_12650_cov_36.8822	5	Scaffolds_OCT15-MV-15m_NODE_79_length_37532_cov_38.3072	38.4615	NA	15	Unknown	Unknown	Unknown	Unknown	Unknown	Unknown	12650	1	13	Bona_Fide_Phage_Homology	0.865928	0.018797	2 - Complete phage contigs - category 2 (somewhat sure)	3	7.69231	0.170727
Scaffolds_OCT15-MV-15m_NODE_1167_length_12646_cov_14.6613	10	Scaffolds_OCT15-MV-15m_NODE_366_length_21810_cov_81.1075	43.4783	NA	15	Unknown	Unknown	Unknown	Unknown	Unknown	Unknown	12646	2	23	Bona_Fide_Phage_Homology	0.997108	0.000606355	2 - Complete phage contigs - category 2 (somewhat sure)	4	13.0435	1.3499
Scaffolds_OCT15-MV-15m_NODE_1168_length_12627_cov_24.0828	Unknown	Unknown	Unknown	NA	15	Unknown	Unknown	Unknown	Unknown	Unknown	Unknown	12627	7	25	pVOGs_Homology	0.596315	0.0670628	2 - Complete phage contigs - category 2 (somewhat sure)	9	20	2.48199
Scaffolds_OCT15-MV-15m_NODE_1169_length_12620_cov_6.83788	6	Scaffolds_OCT15-MV-60m_NODE_135_length_15563_cov_7.19848	75	NA	15	Unknown	Unknown	Unknown	Unknown	Unknown	Unknown	12620	Unknown	8	Bona_Fide_Phage_Homology	0.907887	0.0126122	1 - Complete phage contigs - category 1 (sure)	7	12.5	0.984464
Scaffolds_OCT15-MV-15m_NODE_116_length_33178_cov_41.647	Unknown	Unknown	Unknown	NA	15	Bacteria	Firmicutes	Clostridia	Clostridiales	Clostridiaceae	Clostridium	33178	1	49	pVOGs_Homology	0.974252	0.00436575	2 - Complete phage contigs - category 2 (somewhat sure)	31	12.2449	3.71216
Scaffolds_OCT15-MV-15m_NODE_1170_length_12616_cov_34.6448	2	Scaffolds_OCT15-MV-60m_NODE_1001_length_6107_cov_10.2517	22.2222	NA	15	Unknown	Unknown	Unknown	Unknown	Unknown	Unknown	12616	Unknown	9	Unknown	0.959514	0.00642736	1 - Complete phage contigs - category 1 (sure)	5	11.1111	1
Scaffolds_OCT15-MV-15m_NODE_1171_length_12615_cov_7.49323	Unknown	Unknown	Unknown	NA	15	Unknown	Unknown	Unknown	Unknown	Unknown	Unknown	12615	5	15	pVOGs_Homology	0.993012	0.00181906	1 - Complete phage contigs - category 1 (sure)	7	40	5.1311
Scaffolds_OCT15-MV-15m_NODE_1172_length_12613_cov_51.149	Unknown	Unknown	Unknown	NA	15	Unknown	Unknown	Unknown	Unknown	Unknown	Unknown	12613	3	21	pVOGs_Homology	0.804241	0.0281349	2 - Complete phage contigs - category 2 (somewhat sure)	12	42.8571	7.04647
Scaffolds_OCT15-MV-15m_NODE_1173_length_12605_cov_28.5878	9	Scaffolds_OCT15-MV-15m_NODE_721_length_15967_cov_60.0958	90	NA	15	Unknown	Unknown	Unknown	Unknown	Unknown	Unknown	12605	1	10	Bona_Fide_Phage_Homology	0.908628	0.0126122	2 - Complete phage contigs - category 2 (somewhat sure)	3	10	1
Scaffolds_OCT15-MV-15m_NODE_1174_length_12602_cov_8.41261	8	Scaffolds_OCT15-MV-15m_NODE_220_length_27260_cov_37.5798	72.7273	NA	15	Unknown	Unknown	Unknown	Unknown	Unknown	Unknown	12602	Unknown	11	Bona_Fide_Phage_Homology	0.656598	0.0538443	2 - Complete phage contigs - category 2 (somewhat sure)	3	18.1818	1.98075
Scaffolds_OCT15-MV-15m_NODE_1175_length_12591_cov_7.27457	Unknown	Unknown	Unknown	NA	15	Unknown	Unknown	Unknown	Unknown	Unknown	Unknown	12591	1	13	pVOGs_Homology	0.984623	0.00315304	2 - Complete phage contigs - category 2 (somewhat sure)	6	46.1538	4.5705
Scaffolds_OCT15-MV-15m_NODE_1176_length_12583_cov_10.2117	3	Scaffolds_OCT15-MV-45m_NODE_22_length_34858_cov_30.4794	17.6471	NA	15	Unknown	Unknown	Unknown	Unknown	Unknown	Unknown	12583	12	17	Unknown	0.133547	0.286563	5 - Prophages - category 2 (somewhat sure)	4	11.7647	0.03896
Scaffolds_OCT15-MV-15m_NODE_1177_length_12582_cov_9.57659	6	Scaffolds_OCT15-MV-15m_NODE_320_length_23165_cov_21.8421	37.5	NA	15	Unknown	Unknown	Unknown	Unknown	Unknown	Unknown	12582	3	16	Bona_Fide_Phage_Homology	0.488845	0.0909532	NA	1	12.5	0.353686
Scaffolds_OCT15-MV-15m_NODE_1178_length_12582_cov_7.16452	6	Scaffolds_OCT15-MV-15m_NODE_6013_length_5013_cov_4.9524	60	NA	15	Unknown	Unknown	Unknown	Unknown	Unknown	Unknown	12582	Unknown	10	Bona_Fide_Phage_Homology	0.855507	0.0206161	2 - Complete phage contigs - category 2 (somewhat sure)	10	Unknown	Unknown
Scaffolds_OCT15-MV-15m_NODE_1179_length_12582_cov_4.25154	7	Scaffolds_OCT15-MV-15m_NODE_356_length_22063_cov_31.2958	33.3333	NA	15	Unknown	Unknown	Unknown	Unknown	Unknown	Unknown	12582	Unknown	21	Bona_Fide_Phage_Homology	0.887973	0.0149163	2 - Complete phage contigs - category 2 (somewhat sure)	21	Unknown	Unknown
Scaffolds_OCT15-MV-15m_NODE_117_length_32975_cov_7.43193	Unknown	Unknown	Unknown	NA	15	Unknown	Unknown	Unknown	Unknown	Unknown	Unknown	32975	8	36	pVOGs_Homology	0.716565	0.0428086	2 - Complete phage contigs - category 2 (somewhat sure)	14	25	5.30248
Scaffolds_OCT15-MV-15m_NODE_1180_length_12567_cov_223.646	Unknown	Unknown	Unknown	NA	15	Unknown	Unknown	Unknown	Unknown	Unknown	Unknown	12567	3	24	pVOGs_Homology	0.850625	0.0212224	2 - Complete phage contigs - category 2 (somewhat sure)	17	29.1667	6.17393
Scaffolds_OCT15-MV-15m_NODE_1181_length_12567_cov_6.06849	10	Scaffolds_OCT15-MV-15m_NODE_147_length_30999_cov_18.6529	71.4286	NA	15	Unknown	Unknown	Unknown	Unknown	Unknown	Unknown	12567	Unknown	14	Bona_Fide_Phage_Homology	0.919248	0.0111569	2 - Complete phage contigs - category 2 (somewhat sure)	Unknown	Unknown	Unknown
Scaffolds_OCT15-MV-15m_NODE_1182_length_12559_cov_7.90963	Unknown	Unknown	Unknown	NA	15	Unknown	Unknown	Unknown	Unknown	Unknown	Unknown	12559	7	19	pVOGs_Homology	0.345981	0.139704	2 - Complete phage contigs - category 2 (somewhat sure)	3	26.3158	3.59468
Scaffolds_OCT15-MV-15m_NODE_1183_length_12558_cov_20.7825	10	Scaffolds_OCT15-MV-15m_NODE_160_length_30376_cov_76.7039	76.9231	NA	15	Unknown	Unknown	Unknown	Unknown	Unknown	Unknown	12558	Unknown	13	Bona_Fide_Phage_Homology	0.933892	0.00933786	2 - Complete phage contigs - category 2 (somewhat sure)	6	7.69231	0.547133
Scaffolds_OCT15-MV-15m_NODE_1184_length_12555_cov_4.40032	14	Scaffolds_OCT15-MV-60m_NODE_92_length_18501_cov_4.97013	53.8462	NA	15	Unknown	Unknown	Unknown	Unknown	Unknown	Unknown	12555	3	26	Bona_Fide_Phage_Homology	0.840168	0.0229202	1 - Complete phage contigs - category 1 (sure)	11	7.69231	1.07142
Scaffolds_OCT15-MV-15m_NODE_1185_length_12543_cov_16.9348	Unknown	Unknown	Unknown	NA	15	Unknown	Unknown	Unknown	Unknown	Unknown	Unknown	12543	2	19	pVOGs_Homology	0.88684	0.0150376	2 - Complete phage contigs - category 2 (somewhat sure)	12	31.5789	4.50872
Scaffolds_OCT15-MV-15m_NODE_1186_length_12533_cov_8.44871	Unknown	Unknown	Unknown	NA	15	Unknown	Unknown	Unknown	Unknown	Unknown	Unknown	12533	3	19	pVOGs_Homology	0.999509	0	1 - Complete phage contigs - category 1 (sure)	10	57.8947	7.50517
Scaffolds_OCT15-MV-15m_NODE_1187_length_12532_cov_81.4849	13	Scaffolds_OCT15-MV-15m_NODE_130_length_31852_cov_9.6745	56.5217	NA	15	Unknown	Unknown	Unknown	Unknown	Unknown	Unknown	12532	Unknown	23	Bona_Fide_Phage_Homology	0.808482	0.0270434	1 - Complete phage contigs - category 1 (sure)	21	8.69565	1.14318
Scaffolds_OCT15-MV-15m_NODE_1188_length_12526_cov_7.78654	Unknown	Unknown	Unknown	NA	15	Unknown	Unknown	Unknown	Unknown	Unknown	Unknown	12526	Unknown	5	Unknown	0.97118	0.00497211	NA	Unknown	Unknown	Unknown
Scaffolds_OCT15-MV-15m_NODE_1189_length_12516_cov_11.4512	2	Scaffolds_OCT15-MV-15m_NODE_818_length_15046_cov_203.959	10.5263	NA	15	Unknown	Unknown	Unknown	Unknown	Unknown	Unknown	12516	2	19	Unknown	0.983468	0.00327431	3 - Complete phage contigs - category 3 (not so sure)	3	10.5263	0.220759
Scaffolds_OCT15-MV-15m_NODE_118_length_32961_cov_60.5822	Unknown	Unknown	Unknown	NA	15	Unknown	Unknown	Unknown	Unknown	Unknown	Unknown	32961	5	34	pVOGs_Homology	0.93426	0.00933786	2 - Complete phage contigs - category 2 (somewhat sure)	9	14.7059	4.39095
Scaffolds_OCT15-MV-15m_NODE_1190_length_12515_cov_10.8539	Unknown	Unknown	Unknown	NA	15	Unknown	Unknown	Unknown	Unknown	Unknown	Unknown	12515	2	19	pVOGs_Homology	0.698388	0.0462042	2 - Complete phage contigs - category 2 (somewhat sure)	5	21.0526	2.88314
Scaffolds_OCT15-MV-15m_NODE_1191_length_12511_cov_198.818	7	Scaffolds_OCT15-MV-15m_NODE_34_length_50720_cov_92.7739	36.8421	NA	15	Unknown	Unknown	Unknown	Unknown	Unknown	Unknown	12511	2	19	Bona_Fide_Phage_Homology	0.618392	0.0630609	1 - Complete phage contigs - category 1 (sure)	7	5.26316	0.832707
Scaffolds_OCT15-MV-15m_NODE_1192_length_12510_cov_44.8163	13	Scaffolds_OCT15-MV-15m_NODE_523_length_18706_cov_255.155	72.2222	NA	15	Unknown	Unknown	Unknown	Unknown	Unknown	Unknown	12510	2	18	Bona_Fide_Phage_Homology	0.323291	0.151831	2 - Complete phage contigs - category 2 (somewhat sure)	7	22.2222	1.17649
Scaffolds_OCT15-MV-15m_NODE_1193_length_12499_cov_70.1438	Unknown	Unknown	Unknown	NA	15	Unknown	Unknown	Unknown	Unknown	Unknown	Unknown	12499	1	17	pVOGs_Homology	0.850143	0.021465	2 - Complete phage contigs - category 2 (somewhat sure)	12	23.5294	3.06259
Scaffolds_OCT15-MV-15m_NODE_1194_length_12492_cov_7.75991	10	Scaffolds_OCT15-MV-15m_NODE_104_length_34477_cov_46.2553	52.6316	NA	15	Unknown	Unknown	Unknown	Unknown	Unknown	Unknown	12492	1	19	Bona_Fide_Phage_Homology	0.364791	0.132185	2 - Complete phage contigs - category 2 (somewhat sure)	4	10.5263	1.2391
Scaffolds_OCT15-MV-15m_NODE_1195_length_12483_cov_10.3434	5	Scaffolds_OCT15-MV-60m_NODE_116_length_16750_cov_5.13681	33.3333	NA	15	Unknown	Unknown	Unknown	Unknown	Unknown	Unknown	12483	Unknown	15	Bona_Fide_Phage_Homology	0.960884	0.00630609	2 - Complete phage contigs - category 2 (somewhat sure)	8	Unknown	Unknown
Scaffolds_OCT15-MV-15m_NODE_1196_length_12473_cov_24.1194	10	Scaffolds_OCT15-MV-15m_NODE_134_length_31609_cov_63.9464	71.4286	NA	15	Unknown	Unknown	Unknown	Unknown	Unknown	Unknown	12473	Unknown	14	Bona_Fide_Phage_Homology	0.75126	0.0367451	1 - Complete phage contigs - category 1 (sure)	11	7.14286	0.664938
Scaffolds_OCT15-MV-15m_NODE_1197_length_12450_cov_14.5711	3	Scaffolds_OCT15-MV-60m_NODE_92_length_18501_cov_4.97013	14.2857	NA	15	Unknown	Unknown	Unknown	Unknown	Unknown	Unknown	12450	5	21	Unknown	0.428431	0.109993	2 - Complete phage contigs - category 2 (somewhat sure)	2	4.7619	0.406484
Scaffolds_OCT15-MV-15m_NODE_1198_length_12423_cov_8.17327	Unknown	Unknown	Unknown	NA	15	Unknown	Unknown	Unknown	Unknown	Unknown	Unknown	12423	5	24	Unknown	0.660758	0.0531167	3 - Complete phage contigs - category 3 (not so sure)	Unknown	4.16667	1
Scaffolds_OCT15-MV-15m_NODE_1199_length_12419_cov_39.4731	Unknown	Unknown	Unknown	NA	15	Unknown	Unknown	Unknown	Unknown	Unknown	Unknown	12419	5	18	pVOGs_Homology	0.870165	0.0181906	3 - Complete phage contigs - category 3 (not so sure)	1	22.2222	2.5617
Scaffolds_OCT15-MV-15m_NODE_119_length_32846_cov_9.14903	Unknown	Unknown	Unknown	NA	15	Unknown	Unknown	Unknown	Unknown	Unknown	Unknown	32846	6	20	pVOGs_Homology	0.912521	0.0122484	2 - Complete phage contigs - category 2 (somewhat sure)	7	60	10.5288
Scaffolds_OCT15-MV-15m_NODE_11_length_74874_cov_20.5328	Unknown	Unknown	Unknown	NA	15	Unknown	Unknown	Unknown	Unknown	Unknown	Unknown	74874	17	125	pVOGs_Homology	0.975265	0.00400194	2 - Complete phage contigs - category 2 (somewhat sure)	35	21.6	10.2974
Scaffolds_OCT15-MV-15m_NODE_1200_length_12410_cov_6.11218	1	Scaffolds_OCT15-MV-15m_NODE_2_length_98518_cov_20.8961	100	NA	15	Unknown	Unknown	Unknown	Unknown	Unknown	Unknown	12410	Unknown	1	Unknown	0.955403	0.00654863	NA	Unknown	100	1
Scaffolds_OCT15-MV-15m_NODE_1201_length_12409_cov_46.0809	Unknown	Unknown	Unknown	NA	15	Unknown	Unknown	Unknown	Unknown	Unknown	Unknown	12409	Unknown	39	pVOGs_Homology	0.881059	0.0162503	2 - Complete phage contigs - category 2 (somewhat sure)	20	10.2564	3.46832
Scaffolds_OCT15-MV-15m_NODE_1202_length_12403_cov_6.72749	Unknown	Unknown	Unknown	NA	15	Unknown	Unknown	Unknown	Unknown	Unknown	Unknown	12403	5	17	pVOGs_Homology	0.982426	0.00339559	2 - Complete phage contigs - category 2 (somewhat sure)	3	29.4118	2.4428
Scaffolds_OCT15-MV-15m_NODE_1203_length_12403_cov_5.61848	12	Scaffolds_OCT15-MV-15m_NODE_105_length_34328_cov_16.6784	70.5882	NA	15	Unknown	Unknown	Unknown	Unknown	Unknown	Unknown	12403	5	17	Bona_Fide_Phage_Homology	0.767972	0.033592	2 - Complete phage contigs - category 2 (somewhat sure)	8	11.7647	0.747706
Scaffolds_OCT15-MV-15m_NODE_1204_length_12402_cov_41.6008	Unknown	Unknown	Unknown	NA	15	Unknown	Unknown	Unknown	Unknown	Unknown	Unknown	12402	4	15	pVOGs_Homology	0.884696	0.0152801	2 - Complete phage contigs - category 2 (somewhat sure)	6	40	5.8785
Scaffolds_OCT15-MV-15m_NODE_1205_length_12389_cov_11.2754	6	Scaffolds_OCT15-MV-15m_NODE_11_length_74874_cov_20.5328	35.2941	NA	15	Unknown	Unknown	Unknown	Unknown	Unknown	Unknown	12389	6	17	Bona_Fide_Phage_Homology	0.892715	0.0141887	NA	4	35.2941	1.82856
Scaffolds_OCT15-MV-15m_NODE_1206_length_12389_cov_3.47089	4	Scaffolds_OCT15-MV-45m_NODE_1_length_121671_cov_117.688	23.5294	NA	15	Unknown	Unknown	Unknown	Unknown	Unknown	Unknown	12389	13	17	Bona_Fide_Phage_Homology	0.272902	0.177419	2 - Complete phage contigs - category 2 (somewhat sure)	2	Unknown	Unknown
Scaffolds_OCT15-MV-15m_NODE_1207_length_12387_cov_4.86369	Unknown	Unknown	Unknown	NA	15	Unknown	Unknown	Unknown	Unknown	Unknown	Unknown	12387	Unknown	9	pVOGs_Homology	0.978903	0.00363813	2 - Complete phage contigs - category 2 (somewhat sure)	7	33.3333	3
Scaffolds_OCT15-MV-15m_NODE_1208_length_12384_cov_85.328	Unknown	Unknown	Unknown	NA	15	Unknown	Unknown	Unknown	Unknown	Unknown	Unknown	12384	Unknown	12	pVOGs_Homology	0.958598	0.00642736	1 - Complete phage contigs - category 1 (sure)	12	41.6667	2.74143
Scaffolds_OCT15-MV-15m_NODE_1209_length_12382_cov_13.8429	10	Scaffolds_OCT15-MV-45m_NODE_100_length_19476_cov_71.3932	100	NA	15	Unknown	Unknown	Unknown	Unknown	Unknown	Unknown	12382	3	10	Bona_Fide_Phage_Homology	0.243453	0.192214	2 - Complete phage contigs - category 2 (somewhat sure)	1	20	1.89302
Scaffolds_OCT15-MV-15m_NODE_120_length_32806_cov_220.819	Unknown	Unknown	Unknown	NA	15	Unknown	Unknown	Unknown	Unknown	Unknown	Unknown	32806	5	52	pVOGs_Homology	0.774507	0.0326219	2 - Complete phage contigs - category 2 (somewhat sure)	28	17.3077	6.83719
Scaffolds_OCT15-MV-15m_NODE_1210_length_12378_cov_6.45176	9	Scaffolds_OCT15-MV-15m_NODE_120_length_32806_cov_220.819	64.2857	NA	15	Unknown	Unknown	Unknown	Unknown	Unknown	Unknown	12378	1	14	Bona_Fide_Phage_Homology	0.961096	0.00618482	2 - Complete phage contigs - category 2 (somewhat sure)	9	7.14286	0.984464
Scaffolds_OCT15-MV-15m_NODE_1211_length_12374_cov_103.744	Unknown	Unknown	Unknown	NA	15	Unknown	Unknown	Unknown	Unknown	Unknown	Unknown	12374	4	17	pVOGs_Homology	0.977174	0.0037594	2 - Complete phage contigs - category 2 (somewhat sure)	8	52.9412	5.02079
Scaffolds_OCT15-MV-15m_NODE_1212_length_12373_cov_16.1567	Unknown	Unknown	Unknown	NA	15	Unknown	Unknown	Unknown	Unknown	Unknown	Unknown	12373	7	25	pVOGs_Homology	0.973489	0.00448702	2 - Complete phage contigs - category 2 (somewhat sure)	5	24	4.41944
Scaffolds_OCT15-MV-15m_NODE_1213_length_12370_cov_6.28948	Unknown	Unknown	Unknown	NA	15	Unknown	Unknown	Unknown	Unknown	Unknown	Unknown	12370	3	19	pVOGs_Homology	0.96094	0.00630609	2 - Complete phage contigs - category 2 (somewhat sure)	8	36.8421	5.05625
Scaffolds_OCT15-MV-15m_NODE_1214_length_12370_cov_4.57718	Unknown	Unknown	Unknown	NA	15	Unknown	Unknown	Unknown	Unknown	Unknown	Unknown	12370	2	26	pVOGs_Homology	0.877468	0.0168567	2 - Complete phage contigs - category 2 (somewhat sure)	17	23.0769	5.10983
Scaffolds_OCT15-MV-15m_NODE_1215_length_12368_cov_5.26663	Unknown	Unknown	Unknown	NA	15	Unknown	Unknown	Unknown	Unknown	Unknown	Unknown	12368	2	17	Unknown	0.880403	0.0162503	2 - Complete phage contigs - category 2 (somewhat sure)	3	5.88235	1
Scaffolds_OCT15-MV-15m_NODE_1216_length_12364_cov_74.1714	Unknown	Unknown	Unknown	NA	15	Unknown	Unknown	Unknown	Unknown	Unknown	Unknown	12364	5	19	pVOGs_Homology	0.670023	0.0512976	2 - Complete phage contigs - category 2 (somewhat sure)	11	31.5789	3.67319
Scaffolds_OCT15-MV-15m_NODE_1217_length_12356_cov_8.73108	Unknown	Unknown	Unknown	NA	15	Unknown	Unknown	Unknown	Unknown	Unknown	Unknown	12356	2	13	Unknown	0.70807	0.0442639	3 - Complete phage contigs - category 3 (not so sure)	Unknown	7.69231	0.957131
Scaffolds_OCT15-MV-15m_NODE_1218_length_12355_cov_5.17805	7	Scaffolds_OCT15-MV-15m_NODE_1_length_110843_cov_64.3207	63.6364	NA	15	Unknown	Unknown	Unknown	Unknown	Unknown	Unknown	12355	Unknown	11	Bona_Fide_Phage_Homology	0.900753	0.0130973	3 - Complete phage contigs - category 3 (not so sure)	4	Unknown	Unknown
Scaffolds_OCT15-MV-15m_NODE_1219_length_12352_cov_39.1919	Unknown	Unknown	Unknown	NA	15	Unknown	Unknown	Unknown	Unknown	Unknown	Unknown	12352	6	13	pVOGs_Homology	0.827738	0.024618	1 - Complete phage contigs - category 1 (sure)	6	53.8462	5.06543
Scaffolds_OCT15-MV-15m_NODE_121_length_32493_cov_14.207	Unknown	Unknown	Unknown	NA	15	Unknown	Unknown	Unknown	Unknown	Unknown	Unknown	32493	13	42	pVOGs_Homology	0.859373	0.0198884	2 - Complete phage contigs - category 2 (somewhat sure)	9	19.0476	4.49133
Scaffolds_OCT15-MV-15m_NODE_1220_length_12348_cov_32.2753	Unknown	Unknown	Unknown	NA	15	Unknown	Unknown	Unknown	Unknown	Unknown	Unknown	12348	1	9	pVOGs_Homology	0.741571	0.037594	2 - Complete phage contigs - category 2 (somewhat sure)	2	33.3333	2.78282
Scaffolds_OCT15-MV-15m_NODE_1221_length_12343_cov_27.887	10	Scaffolds_OCT15-MV-60m_NODE_89_length_18606_cov_11.2521	62.5	NA	15	Unknown	Unknown	Unknown	Unknown	Unknown	Unknown	12343	2	16	Bona_Fide_Phage_Homology	0.7783	0.0322581	2 - Complete phage contigs - category 2 (somewhat sure)	9	12.5	1.48706
Scaffolds_OCT15-MV-15m_NODE_1222_length_12334_cov_13.8278	Unknown	Unknown	Unknown	NA	15	Unknown	Unknown	Unknown	Unknown	Unknown	Unknown	12334	Unknown	16	pVOGs_Homology	0.985436	0.00278923	2 - Complete phage contigs - category 2 (somewhat sure)	16	37.5	4.83864
Scaffolds_OCT15-MV-15m_NODE_1223_length_12331_cov_6.26939	15	Scaffolds_OCT15-MV-45m_NODE_1_length_121671_cov_117.688	75	NA	15	Unknown	Unknown	Unknown	Unknown	Unknown	Unknown	12331	3	20	Bona_Fide_Phage_Homology	0.361517	0.133762	2 - Complete phage contigs - category 2 (somewhat sure)	5	10	1.13306
Scaffolds_OCT15-MV-15m_NODE_1224_length_12323_cov_57.588	Unknown	Unknown	Unknown	NA	15	Unknown	Unknown	Unknown	Unknown	Unknown	Unknown	12323	4	11	pVOGs_Homology	0.727979	0.0408683	2 - Complete phage contigs - category 2 (somewhat sure)	5	45.4545	3.30327
Scaffolds_OCT15-MV-15m_NODE_1225_length_12318_cov_156.834	Unknown	Unknown	Unknown	NA	15	Unknown	Unknown	Unknown	Unknown	Unknown	Unknown	12318	6	22	pVOGs_Homology	0.902093	0.012976	2 - Complete phage contigs - category 2 (somewhat sure)	5	31.8182	4.63676
Scaffolds_OCT15-MV-15m_NODE_1226_length_12316_cov_37.09	Unknown	Unknown	Unknown	NA	15	Unknown	Unknown	Unknown	Unknown	Unknown	Unknown	12316	1	16	pVOGs_Homology	0.869548	0.0181906	2 - Complete phage contigs - category 2 (somewhat sure)	13	37.5	2.85914
Scaffolds_OCT15-MV-15m_NODE_1227_length_12311_cov_19.6547	4	Scaffolds_OCT15-MV-15m_NODE_506_length_18970_cov_17.6303	57.1429	NA	15	Unknown	Unknown	Unknown	Unknown	Unknown	Unknown	12311	Unknown	7	Bona_Fide_Phage_Homology	0.693604	0.0470531	2 - Complete phage contigs - category 2 (somewhat sure)	2	Unknown	Unknown
Scaffolds_OCT15-MV-15m_NODE_1228_length_12310_cov_26.6151	Unknown	Unknown	Unknown	NA	15	Unknown	Unknown	Unknown	Unknown	Unknown	Unknown	12310	Unknown	16	pVOGs_Homology	0.825039	0.0248605	2 - Complete phage contigs - category 2 (somewhat sure)	13	37.5	3.53954
Scaffolds_OCT15-MV-15m_NODE_1229_length_12310_cov_6.7397	Unknown	Unknown	Unknown	NA	15	Unknown	Unknown	Unknown	Unknown	Unknown	Unknown	12310	5	19	pVOGs_Homology	0.974446	0.00424448	2 - Complete phage contigs - category 2 (somewhat sure)	1	31.5789	4.47275
Scaffolds_OCT15-MV-15m_NODE_122_length_32438_cov_7.28895	21	Scaffolds_OCT15-MV-15m_NODE_260_length_25241_cov_11.13	35.5932	NA	15	Unknown	Unknown	Unknown	Unknown	Unknown	Unknown	32438	11	59	Bona_Fide_Phage_Homology	0.965446	0.00557846	2 - Complete phage contigs - category 2 (somewhat sure)	Unknown	8.47458	1.42912
Scaffolds_OCT15-MV-15m_NODE_1230_length_12303_cov_9.9195	Unknown	Unknown	Unknown	NA	15	Unknown	Unknown	Unknown	Unknown	Unknown	Unknown	12303	7	26	pVOGs_Homology	0.956434	0.00654863	2 - Complete phage contigs - category 2 (somewhat sure)	9	11.5385	2.16474
Scaffolds_OCT15-MV-15m_NODE_1231_length_12297_cov_9.71067	2	Scaffolds_OCT15-MV-15m_NODE_1_length_110843_cov_64.3207	10	NA	15	Unknown	Unknown	Unknown	Unknown	Unknown	Unknown	12297	6	20	Unknown	0.857668	0.020131	3 - Complete phage contigs - category 3 (not so sure)	1	10	1.79437
Scaffolds_OCT15-MV-15m_NODE_1232_length_12296_cov_5.41925	4	Scaffolds_OCT15-MV-2000m_NODE_20_length_29507_cov_225.703	30.7692	NA	15	Unknown	Unknown	Unknown	Unknown	Unknown	Unknown	12296	Unknown	13	Bona_Fide_Phage_Homology	0.997675	0.000485084	2 - Complete phage contigs - category 2 (somewhat sure)	Unknown	Unknown	Unknown
Scaffolds_OCT15-MV-15m_NODE_1233_length_12283_cov_122.601	7	Scaffolds_OCT15-MV-15m_NODE_455_length_20190_cov_18.4519	77.7778	NA	15	Unknown	Unknown	Unknown	Unknown	Unknown	Unknown	12283	Unknown	9	Bona_Fide_Phage_Homology	0.9842	0.00327431	2 - Complete phage contigs - category 2 (somewhat sure)	3	11.1111	0.984464
Scaffolds_OCT15-MV-15m_NODE_1234_length_12283_cov_7.95142	Unknown	Unknown	Unknown	NA	15	Unknown	Unknown	Unknown	Unknown	Unknown	Unknown	12283	6	23	pVOGs_Homology	0.966259	0.00545719	2 - Complete phage contigs - category 2 (somewhat sure)	3	13.0435	2.05085
Scaffolds_OCT15-MV-15m_NODE_1235_length_12271_cov_5.9075	Unknown	Unknown	Unknown	NA	15	Bacteria	Proteobacteria	Alphaproteobacteria	Unknown	Acetobacteraceae	Acidiphilium	12271	9	29	pVOGs_Homology	0.993823	0.00157652	3 - Complete phage contigs - category 3 (not so sure)	4	24.1379	4.76434
Scaffolds_OCT15-MV-15m_NODE_1236_length_12263_cov_48.7552	Unknown	Unknown	Unknown	NA	15	Unknown	Unknown	Unknown	Unknown	Unknown	Unknown	12263	Unknown	14	pVOGs_Homology	0.992238	0.00194033	1 - Complete phage contigs - category 1 (sure)	10	21.4286	2.54753
Scaffolds_OCT15-MV-15m_NODE_1237_length_12253_cov_45.7146	12	Scaffolds_OCT15-MV-45m_NODE_96_length_19607_cov_6.53938	70.5882	NA	15	Unknown	Unknown	Unknown	Unknown	Unknown	Unknown	12253	1	17	Bona_Fide_Phage_Homology	0.957652	0.00654863	2 - Complete phage contigs - category 2 (somewhat sure)	12	11.7647	0.69945
Scaffolds_OCT15-MV-15m_NODE_1238_length_12250_cov_4.1039	5	Scaffolds_OCT15-MV-15m_NODE_3214_length_7432_cov_20.1517	35.7143	NA	15	Unknown	Unknown	Unknown	Unknown	Unknown	Unknown	12250	7	14	Bona_Fide_Phage_Homology	0.728181	0.0408683	2 - Complete phage contigs - category 2 (somewhat sure)	2	Unknown	Unknown
Scaffolds_OCT15-MV-15m_NODE_1239_length_12249_cov_6.94432	3	Scaffolds_OCT15-MV-60m_NODE_116_length_16750_cov_5.13681	15	NA	15	Unknown	Unknown	Unknown	Unknown	Unknown	Unknown	12249	Unknown	20	Unknown	0.758873	0.0352898	2 - Complete phage contigs - category 2 (somewhat sure)	9	5	1
Scaffolds_OCT15-MV-15m_NODE_123_length_32409_cov_10.1956	Unknown	Unknown	Unknown	NA	15	Unknown	Unknown	Unknown	Unknown	Unknown	Unknown	32409	7	42	pVOGs_Homology	0.84563	0.0220713	2 - Complete phage contigs - category 2 (somewhat sure)	9	14.2857	4.95532
Scaffolds_OCT15-MV-15m_NODE_1240_length_12242_cov_5.9168	9	Scaffolds_OCT15-MV-45m_NODE_36_length_28591_cov_8.19768	56.25	NA	15	Unknown	Unknown	Unknown	Unknown	Unknown	Unknown	12242	3	16	Bona_Fide_Phage_Homology	0.941222	0.00836769	1 - Complete phage contigs - category 1 (sure)	5	6.25	0.547133
Scaffolds_OCT15-MV-15m_NODE_1241_length_12240_cov_8.34945	Unknown	Unknown	Unknown	NA	15	Unknown	Unknown	Unknown	Unknown	Unknown	Unknown	12240	3	26	Unknown	0.981604	0.00339559	3 - Complete phage contigs - category 3 (not so sure)	Unknown	7.69231	1.06566
Scaffolds_OCT15-MV-15m_NODE_1242_length_12232_cov_4.68933	Unknown	Unknown	Unknown	NA	15	Unknown	Unknown	Unknown	Unknown	Unknown	Unknown	12232	7	19	pVOGs_Homology	0.544367	0.0779772	NA	3	15.7895	2.04063
Scaffolds_OCT15-MV-15m_NODE_1243_length_12213_cov_156.643	Unknown	Unknown	Unknown	NA	15	Unknown	Unknown	Unknown	Unknown	Unknown	Unknown	12213	3	36	pVOGs_Homology	0.785785	0.0308028	2 - Complete phage contigs - category 2 (somewhat sure)	16	11.1111	2.84653
Scaffolds_OCT15-MV-15m_NODE_1244_length_12213_cov_93.7245	Unknown	Unknown	Unknown	NA	15	Unknown	Unknown	Unknown	Unknown	Unknown	Unknown	12213	Unknown	11	pVOGs_Homology	0.828422	0.024618	2 - Complete phage contigs - category 2 (somewhat sure)	11	54.5455	3.72625
Scaffolds_OCT15-MV-15m_NODE_1245_length_12213_cov_4.99679	10	Scaffolds_OCT15-MV-15m_NODE_179_length_28909_cov_64.5015	62.5	NA	15	Unknown	Unknown	Unknown	Unknown	Unknown	Unknown	12213	Unknown	16	Bona_Fide_Phage_Homology	0.850142	0.021465	2 - Complete phage contigs - category 2 (somewhat sure)	13	12.5	1.83271
Scaffolds_OCT15-MV-15m_NODE_1246_length_12205_cov_25.3715	Unknown	Unknown	Unknown	NA	15	Unknown	Unknown	Unknown	Unknown	Unknown	Unknown	12205	2	15	pVOGs_Homology	0.995267	0.00133398	2 - Complete phage contigs - category 2 (somewhat sure)	6	46.6667	3.73705
Scaffolds_OCT15-MV-15m_NODE_1247_length_12203_cov_1062.45	14	Scaffolds_OCT15-MV-15m_NODE_130_length_31852_cov_9.6745	73.6842	NA	15	Unknown	Unknown	Unknown	Unknown	Unknown	Unknown	12203	Unknown	19	Bona_Fide_Phage_Homology	0.947421	0.00727626	2 - Complete phage contigs - category 2 (somewhat sure)	18	Unknown	Unknown
Scaffolds_OCT15-MV-15m_NODE_1248_length_12203_cov_106.078	10	Scaffolds_OCT15-MV-15m_NODE_120_length_32806_cov_220.819	76.9231	NA	15	Unknown	Unknown	Unknown	Unknown	Unknown	Unknown	12203	Unknown	13	Bona_Fide_Phage_Homology	0.812202	0.0265583	2 - Complete phage contigs - category 2 (somewhat sure)	7	Unknown	Unknown
Scaffolds_OCT15-MV-15m_NODE_1249_length_12202_cov_12.8905	Unknown	Unknown	Unknown	NA	15	Unknown	Unknown	Unknown	Unknown	Unknown	Unknown	12202	2	19	pVOGs_Homology	0.951145	0.00715498	2 - Complete phage contigs - category 2 (somewhat sure)	8	26.3158	4.18549
Scaffolds_OCT15-MV-15m_NODE_124_length_32346_cov_11.8862	Unknown	Unknown	Unknown	NA	15	Unknown	Unknown	Unknown	Unknown	Unknown	Unknown	32346	10	47	pVOGs_Homology	0.494474	0.0896192	2 - Complete phage contigs - category 2 (somewhat sure)	20	14.8936	4.52607
Scaffolds_OCT15-MV-15m_NODE_1250_length_12201_cov_5.22699	7	Scaffolds_OCT15-MV-15m_NODE_710_length_16084_cov_38.2786	63.6364	NA	15	Unknown	Unknown	Unknown	Unknown	Unknown	Unknown	12201	Unknown	11	Bona_Fide_Phage_Homology	0.945232	0.0075188	2 - Complete phage contigs - category 2 (somewhat sure)	8	27.2727	1.79263
Scaffolds_OCT15-MV-15m_NODE_1251_length_12195_cov_90.0448	Unknown	Unknown	Unknown	NA	15	Unknown	Unknown	Unknown	Unknown	Unknown	Unknown	12195	4	20	pVOGs_Homology	0.546475	0.0778559	2 - Complete phage contigs - category 2 (somewhat sure)	9	30	2.05008
Scaffolds_OCT15-MV-15m_NODE_1252_length_12189_cov_88.1669	7	Scaffolds_OCT15-MV-15m_NODE_1597_length_10861_cov_19.6905	50	NA	15	Unknown	Unknown	Unknown	Unknown	Unknown	Unknown	12189	Unknown	14	Bona_Fide_Phage_Homology	0.912178	0.0122484	2 - Complete phage contigs - category 2 (somewhat sure)	9	14.2857	1.83271
Scaffolds_OCT15-MV-15m_NODE_1253_length_12186_cov_116.388	10	Scaffolds_OCT15-MV-15m_NODE_189_length_28577_cov_25.9377	47.619	NA	15	Unknown	Unknown	Unknown	Unknown	Unknown	Unknown	12186	2	21	Bona_Fide_Phage_Homology	0.789114	0.0303177	2 - Complete phage contigs - category 2 (somewhat sure)	14	14.2857	1.78378
Scaffolds_OCT15-MV-15m_NODE_1254_length_12185_cov_51.9131	Unknown	Unknown	Unknown	NA	15	Unknown	Unknown	Unknown	Unknown	Unknown	Unknown	12185	Unknown	17	pVOGs_Homology	0.8295	0.0244967	1 - Complete phage contigs - category 1 (sure)	15	47.0588	6.59189
Scaffolds_OCT15-MV-15m_NODE_1255_length_12179_cov_6.00297	3	Scaffolds_OCT15-MV-15m_NODE_409_length_20869_cov_18.5999	60	NA	15	Unknown	Unknown	Unknown	Unknown	Unknown	Unknown	12179	1	5	Bona_Fide_Phage_Homology	0.990262	0.00218288	2 - Complete phage contigs - category 2 (somewhat sure)	1	Unknown	Unknown
Scaffolds_OCT15-MV-15m_NODE_1256_length_12177_cov_20.3342	Unknown	Unknown	Unknown	NA	15	Unknown	Unknown	Unknown	Unknown	Unknown	Unknown	12177	2	12	Unknown	0.31121	0.157046	2 - Complete phage contigs - category 2 (somewhat sure)	Unknown	Unknown	Unknown
Scaffolds_OCT15-MV-15m_NODE_1257_length_12175_cov_169.966	Unknown	Unknown	Unknown	NA	15	Unknown	Unknown	Unknown	Unknown	Unknown	Unknown	12175	Unknown	7	Unknown	0.922785	0.0106718	3 - Complete phage contigs - category 3 (not so sure)	Unknown	Unknown	Unknown
Scaffolds_OCT15-MV-15m_NODE_1258_length_12164_cov_17.4205	Unknown	Unknown	Unknown	NA	15	Unknown	Unknown	Unknown	Unknown	Unknown	Unknown	12164	6	23	pVOGs_Homology	0.912522	0.0122484	2 - Complete phage contigs - category 2 (somewhat sure)	11	26.087	2.8962
Scaffolds_OCT15-MV-15m_NODE_1259_length_12162_cov_3.54993	Unknown	Unknown	Unknown	NA	15	Unknown	Unknown	Unknown	Unknown	Unknown	Unknown	12162	9	23	pVOGs_Homology	0.991026	0.00206161	2 - Complete phage contigs - category 2 (somewhat sure)	9	47.8261	5.43668
Scaffolds_OCT15-MV-15m_NODE_125_length_32320_cov_272.092	Unknown	Unknown	Unknown	NA	15	Unknown	Unknown	Unknown	Unknown	Unknown	Unknown	32320	10	46	pVOGs_Homology	0.969333	0.00533592	1 - Complete phage contigs - category 1 (sure)	14	17.3913	4.71713
Scaffolds_OCT15-MV-15m_NODE_1260_length_12159_cov_13.961	Unknown	Unknown	Unknown	NA	15	Unknown	Unknown	Unknown	Unknown	Unknown	Unknown	12159	Unknown	16	pVOGs_Homology	0.996948	0.000848896	2 - Complete phage contigs - category 2 (somewhat sure)	10	37.5	5.61139
Scaffolds_OCT15-MV-15m_NODE_1261_length_12151_cov_4.81209	Unknown	Unknown	Unknown	NA	15	Unknown	Unknown	Unknown	Unknown	Unknown	Unknown	12151	5	12	pVOGs_Homology	0.890047	0.0147951	1 - Complete phage contigs - category 1 (sure)	2	16.6667	2
Scaffolds_OCT15-MV-15m_NODE_1262_length_12150_cov_11.1246	Unknown	Unknown	Unknown	NA	15	Unknown	Unknown	Unknown	Unknown	Unknown	Unknown	12150	6	15	pVOGs_Homology	0.523993	0.0825855	2 - Complete phage contigs - category 2 (somewhat sure)	4	46.6667	2.0969
Scaffolds_OCT15-MV-15m_NODE_1263_length_12146_cov_25.312	6	Scaffolds_OCT15-MV-15m_NODE_2271_length_8968_cov_173.203	46.1538	NA	15	Unknown	Unknown	Unknown	Unknown	Unknown	Unknown	12146	Unknown	13	Bona_Fide_Phage_Homology	0.88716	0.0150376	1 - Complete phage contigs - category 1 (sure)	5	15.3846	1.41933
Scaffolds_OCT15-MV-15m_NODE_1264_length_12146_cov_10.4723	Unknown	Unknown	Unknown	NA	15	Unknown	Unknown	Unknown	Unknown	Unknown	Unknown	12146	1	15	pVOGs_Homology	0.884502	0.0152801	2 - Complete phage contigs - category 2 (somewhat sure)	7	40	4.64634
Scaffolds_OCT15-MV-15m_NODE_1265_length_12145_cov_14.5368	Unknown	Unknown	Unknown	NA	15	Unknown	Unknown	Unknown	Unknown	Unknown	Unknown	12145	7	16	pVOGs_Homology	0.850668	0.0212224	2 - Complete phage contigs - category 2 (somewhat sure)	5	18.75	2.80494
Scaffolds_OCT15-MV-15m_NODE_1266_length_12145_cov_8.18296	7	Scaffolds_OCT15-MV-60m_NODE_116_length_16750_cov_5.13681	36.8421	NA	15	Unknown	Unknown	Unknown	Unknown	Unknown	Unknown	12145	2	19	Bona_Fide_Phage_Homology	0.985298	0.0029105	1 - Complete phage contigs - category 1 (sure)	10	Unknown	Unknown
Scaffolds_OCT15-MV-15m_NODE_1267_length_12137_cov_15.4537	Unknown	Unknown	Unknown	NA	15	Unknown	Unknown	Unknown	Unknown	Unknown	Unknown	12137	Unknown	32	pVOGs_Homology	0.610771	0.0648799	2 - Complete phage contigs - category 2 (somewhat sure)	28	15.625	3.85711
Scaffolds_OCT15-MV-15m_NODE_1268_length_12137_cov_4.12539	12	Scaffolds_OCT15-MV-15m_NODE_106_length_34031_cov_96.8803	75	NA	15	Unknown	Unknown	Unknown	Unknown	Unknown	Unknown	12137	2	16	Bona_Fide_Phage_Homology	0.813745	0.0263158	2 - Complete phage contigs - category 2 (somewhat sure)	2	Unknown	Unknown
Scaffolds_OCT15-MV-15m_NODE_1269_length_12134_cov_85.1578	Unknown	Unknown	Unknown	NA	15	Unknown	Unknown	Unknown	Unknown	Unknown	Unknown	12134	Unknown	10	pVOGs_Homology	0.908746	0.0126122	2 - Complete phage contigs - category 2 (somewhat sure)	8	30	2.96722
Scaffolds_OCT15-MV-15m_NODE_126_length_32254_cov_22.3517	Unknown	Unknown	Unknown	NA	15	Unknown	Unknown	Unknown	Unknown	Unknown	Unknown	32254	9	28	pVOGs_Homology	0.984712	0.00315304	2 - Complete phage contigs - category 2 (somewhat sure)	2	14.2857	2.26308
Scaffolds_OCT15-MV-15m_NODE_1270_length_12134_cov_5.27693	Unknown	Unknown	Unknown	NA	15	Unknown	Unknown	Unknown	Unknown	Unknown	Unknown	12134	3	23	Unknown	0.98535	0.0029105	3 - Complete phage contigs - category 3 (not so sure)	2	8.69565	0.25171
Scaffolds_OCT15-MV-15m_NODE_1271_length_12132_cov_6.48928	Unknown	Unknown	Unknown	NA	15	Unknown	Unknown	Unknown	Unknown	Unknown	Unknown	12132	7	19	pVOGs_Homology	0.259354	0.184211	NA	Unknown	10.5263	2
Scaffolds_OCT15-MV-15m_NODE_1272_length_12129_cov_5.75186	Unknown	Unknown	Unknown	NA	15	Unknown	Unknown	Unknown	Unknown	Unknown	Unknown	12129	Unknown	8	Unknown	0.881898	0.016129	3 - Complete phage contigs - category 3 (not so sure)	3	Unknown	Unknown
Scaffolds_OCT15-MV-15m_NODE_1273_length_12126_cov_841.981	12	Scaffolds_OCT15-MV-15m_NODE_84_length_36700_cov_21.6015	80	NA	15	Unknown	Unknown	Unknown	Unknown	Unknown	Unknown	12126	1	15	Bona_Fide_Phage_Homology	0.937008	0.00885278	2 - Complete phage contigs - category 2 (somewhat sure)	4	6.66667	0.971725
Scaffolds_OCT15-MV-15m_NODE_1274_length_12123_cov_600.511	8	Scaffolds_OCT15-MV-60m_NODE_57_length_22693_cov_12.175	66.6667	NA	15	Unknown	Unknown	Unknown	Unknown	Unknown	Unknown	12123	Unknown	12	Bona_Fide_Phage_Homology	0.940588	0.00848896	2 - Complete phage contigs - category 2 (somewhat sure)	12	25	1.89644
Scaffolds_OCT15-MV-15m_NODE_1275_length_12112_cov_241.041	25	Scaffolds_OCT15-MV-45m_NODE_715_length_8016_cov_8.23665	71.4286	NA	15	Unknown	Unknown	Unknown	Unknown	Unknown	Unknown	12112	2	35	Bona_Fide_Phage_Homology	0.728832	0.0408683	2 - Complete phage contigs - category 2 (somewhat sure)	23	8.57143	2.16043
Scaffolds_OCT15-MV-15m_NODE_1276_length_12110_cov_28.4891	Unknown	Unknown	Unknown	NA	15	Unknown	Unknown	Unknown	Unknown	Unknown	Unknown	12110	Unknown	14	pVOGs_Homology	0.857982	0.0200097	2 - Complete phage contigs - category 2 (somewhat sure)	13	14.2857	2
Scaffolds_OCT15-MV-15m_NODE_1277_length_12107_cov_13.5415	4	Scaffolds_OCT15-MV-15m_NODE_1705_length_10500_cov_15.9172	44.4444	NA	15	Unknown	Unknown	Unknown	Unknown	Unknown	Unknown	12107	Unknown	9	Bona_Fide_Phage_Homology	0.728392	0.0408683	2 - Complete phage contigs - category 2 (somewhat sure)	3	11.1111	0.984464
Scaffolds_OCT15-MV-15m_NODE_1278_length_12106_cov_84.8858	Unknown	Unknown	Unknown	NA	15	Unknown	Unknown	Unknown	Unknown	Unknown	Unknown	12106	Unknown	17	pVOGs_Homology	0.950375	0.00715498	2 - Complete phage contigs - category 2 (somewhat sure)	15	35.2941	3.65971
Scaffolds_OCT15-MV-15m_NODE_1279_length_12095_cov_35.4449	10	Scaffolds_OCT15-MV-15m_NODE_19_length_63064_cov_199.715	66.6667	NA	15	Unknown	Unknown	Unknown	Unknown	Unknown	Unknown	12095	1	15	Bona_Fide_Phage_Homology	0.724642	0.0411108	2 - Complete phage contigs - category 2 (somewhat sure)	7	6.66667	0.170727
Scaffolds_OCT15-MV-15m_NODE_127_length_32159_cov_12.1046	Unknown	Unknown	Unknown	NA	15	Unknown	Unknown	Unknown	Unknown	Unknown	Unknown	32159	2	22	pVOGs_Homology	0.946175	0.00739753	2 - Complete phage contigs - category 2 (somewhat sure)	10	59.0909	12.5172
Scaffolds_OCT15-MV-15m_NODE_1280_length_12088_cov_421.987	Unknown	Unknown	Unknown	NA	15	Unknown	Unknown	Unknown	Unknown	Unknown	Unknown	12088	Unknown	20	pVOGs_Homology	0.964875	0.00557846	2 - Complete phage contigs - category 2 (somewhat sure)	19	15	2.49799
Scaffolds_OCT15-MV-15m_NODE_1281_length_12085_cov_153.092	5	Scaffolds_OCT15-MV-15m_NODE_579_length_17758_cov_65.764	62.5	NA	15	Unknown	Unknown	Unknown	Unknown	Unknown	Unknown	12085	2	8	Bona_Fide_Phage_Homology	0.859602	0.0198884	2 - Complete phage contigs - category 2 (somewhat sure)	2	37.5	0.795744
Scaffolds_OCT15-MV-15m_NODE_1282_length_12084_cov_3.78028	2	Scaffolds_OCT15-MV-15m_NODE_150_length_30924_cov_116.775	11.1111	NA	15	Unknown	Unknown	Unknown	Unknown	Unknown	Unknown	12084	3	18	Unknown	0.975304	0.00400194	3 - Complete phage contigs - category 3 (not so sure)	2	11.1111	0.657076
Scaffolds_OCT15-MV-15m_NODE_1283_length_12082_cov_40.0417	Unknown	Unknown	Unknown	NA	15	Unknown	Unknown	Unknown	Unknown	Unknown	Unknown	12082	2	19	pVOGs_Homology	0.580462	0.069852	2 - Complete phage contigs - category 2 (somewhat sure)	4	21.0526	3.94092
Scaffolds_OCT15-MV-15m_NODE_1284_length_12081_cov_11.3723	Unknown	Unknown	Unknown	NA	15	Unknown	Unknown	Unknown	Unknown	Unknown	Unknown	12081	4	21	pVOGs_Homology	0.943748	0.00788261	2 - Complete phage contigs - category 2 (somewhat sure)	12	33.3333	6.33463
Scaffolds_OCT15-MV-15m_NODE_1285_length_12080_cov_3.91027	Unknown	Unknown	Unknown	NA	15	Unknown	Unknown	Unknown	Unknown	Unknown	Unknown	12080	8	19	pVOGs_Homology	0.996719	0.000848896	2 - Complete phage contigs - category 2 (somewhat sure)	Unknown	21.0526	2.29607
Scaffolds_OCT15-MV-15m_NODE_1286_length_12079_cov_13.9462	6	Scaffolds_OCT15-MV-15m_NODE_1838_length_10081_cov_15.5301	46.1538	NA	15	Unknown	Unknown	Unknown	Unknown	Unknown	Unknown	12079	1	13	Bona_Fide_Phage_Homology	0.855231	0.0206161	2 - Complete phage contigs - category 2 (somewhat sure)	7	15.3846	1.20269
Scaffolds_OCT15-MV-15m_NODE_1287_length_12077_cov_817.611	Unknown	Unknown	Unknown	NA	15	Unknown	Unknown	Unknown	Unknown	Unknown	Unknown	12077	6	18	pVOGs_Homology	0.481095	0.0930148	2 - Complete phage contigs - category 2 (somewhat sure)	4	33.3333	4.20871
Scaffolds_OCT15-MV-15m_NODE_1288_length_12076_cov_20.5252	8	Scaffolds_OCT15-MV-15m_NODE_374_length_21600_cov_19.1366	80	NA	15	Unknown	Unknown	Unknown	Unknown	Unknown	Unknown	12076	1	10	Bona_Fide_Phage_Homology	0.786673	0.0306815	2 - Complete phage contigs - category 2 (somewhat sure)	2	30	1.69945
Scaffolds_OCT15-MV-15m_NODE_1289_length_12070_cov_15.957	Unknown	Unknown	Unknown	NA	15	Unknown	Unknown	Unknown	Unknown	Unknown	Unknown	12070	2	17	pVOGs_Homology	0.852689	0.0208586	2 - Complete phage contigs - category 2 (somewhat sure)	8	23.5294	2.58607
Scaffolds_OCT15-MV-15m_NODE_128_length_32120_cov_14.6297	Unknown	Unknown	Unknown	NA	15	Unknown	Unknown	Unknown	Unknown	Unknown	Unknown	32120	3	40	pVOGs_Homology	0.991757	0.00206161	2 - Complete phage contigs - category 2 (somewhat sure)	22	22.5	8.39827
Scaffolds_OCT15-MV-15m_NODE_1290_length_12067_cov_4.28763	Unknown	Unknown	Unknown	NA	15	Unknown	Unknown	Unknown	Unknown	Unknown	Unknown	12067	3	17	pVOGs_Homology	0.946019	0.0075188	1 - Complete phage contigs - category 1 (sure)	12	41.1765	5.97732
Scaffolds_OCT15-MV-15m_NODE_1291_length_12064_cov_398.369	13	Scaffolds_OCT15-MV-15m_NODE_371_length_21668_cov_1299.08	72.2222	NA	15	Unknown	Unknown	Unknown	Unknown	Unknown	Unknown	12064	Unknown	18	Bona_Fide_Phage_Homology	0.829078	0.0244967	2 - Complete phage contigs - category 2 (somewhat sure)	17	11.1111	1.52631
Scaffolds_OCT15-MV-15m_NODE_1292_length_12063_cov_44.8095	Unknown	Unknown	Unknown	NA	15	Unknown	Unknown	Unknown	Unknown	Unknown	Unknown	12063	2	28	pVOGs_Homology	0.892698	0.0141887	1 - Complete phage contigs - category 1 (sure)	13	17.8571	3.11607
Scaffolds_OCT15-MV-15m_NODE_1293_length_12057_cov_10.9958	Unknown	Unknown	Unknown	NA	15	Unknown	Unknown	Unknown	Unknown	Unknown	Unknown	12057	3	11	pVOGs_Homology	0.995609	0.00133398	2 - Complete phage contigs - category 2 (somewhat sure)	4	45.4545	3.79123
Scaffolds_OCT15-MV-15m_NODE_1294_length_12055_cov_302.771	Unknown	Unknown	Unknown	NA	15	Unknown	Unknown	Unknown	Unknown	Unknown	Unknown	12055	Unknown	20	pVOGs_Homology	0.703998	0.0452341	2 - Complete phage contigs - category 2 (somewhat sure)	11	50	5.27798
Scaffolds_OCT15-MV-15m_NODE_1295_length_12049_cov_18.2817	Unknown	Unknown	Unknown	NA	15	Unknown	Unknown	Unknown	Unknown	Unknown	Unknown	12049	4	29	Unknown	0.636036	0.0586951	3 - Complete phage contigs - category 3 (not so sure)	2	Unknown	Unknown
Scaffolds_OCT15-MV-15m_NODE_1296_length_12046_cov_3.13068	4	Scaffolds_OCT15-MV-15m_NODE_1051_length_13295_cov_52.1208	50	NA	15	Unknown	Unknown	Unknown	Unknown	Unknown	Unknown	12046	Unknown	8	Bona_Fide_Phage_Homology	0.860117	0.0197672	2 - Complete phage contigs - category 2 (somewhat sure)	4	12.5	1
Scaffolds_OCT15-MV-15m_NODE_1297_length_12042_cov_60.6845	Unknown	Unknown	Unknown	NA	15	Unknown	Unknown	Unknown	Unknown	Unknown	Unknown	12042	3	20	pVOGs_Homology	0.994764	0.00133398	2 - Complete phage contigs - category 2 (somewhat sure)	7	40	4.66337
Scaffolds_OCT15-MV-15m_NODE_1298_length_12022_cov_15.0038	Unknown	Unknown	Unknown	NA	15	Unknown	Unknown	Unknown	Unknown	Unknown	Unknown	12022	11	14	pVOGs_Homology	0.95878	0.00642736	2 - Complete phage contigs - category 2 (somewhat sure)	1	71.4286	4.53265
Scaffolds_OCT15-MV-15m_NODE_1299_length_12015_cov_171.359	9	Scaffolds_OCT15-MV-45m_NODE_44_length_26265_cov_53.2375	37.5	NA	15	Unknown	Unknown	Unknown	Unknown	Unknown	Unknown	12015	8	24	Bona_Fide_Phage_Homology	0.910155	0.0124909	2 - Complete phage contigs - category 2 (somewhat sure)	6	25	1.25024
Scaffolds_OCT15-MV-15m_NODE_129_length_31945_cov_103.229	Unknown	Unknown	Unknown	NA	15	Unknown	Unknown	Unknown	Unknown	Unknown	Unknown	31945	3	48	pVOGs_Homology	0.870559	0.0178268	2 - Complete phage contigs - category 2 (somewhat sure)	31	18.75	6.96914
Scaffolds_OCT15-MV-15m_NODE_12_length_69959_cov_24.7587	Unknown	Unknown	Unknown	NA	15	Unknown	Unknown	Unknown	Unknown	Unknown	Unknown	69959	17	74	pVOGs_Homology	0.959186	0.00642736	2 - Complete phage contigs - category 2 (somewhat sure)	20	39.1892	18.5797
Scaffolds_OCT15-MV-15m_NODE_1300_length_12011_cov_31.7728	Unknown	Unknown	Unknown	NA	15	Unknown	Unknown	Unknown	Unknown	Unknown	Unknown	12011	Unknown	32	pVOGs_Homology	0.957398	0.00654863	2 - Complete phage contigs - category 2 (somewhat sure)	27	21.875	5.24507
Scaffolds_OCT15-MV-15m_NODE_1301_length_12010_cov_10.5609	1	Scaffolds_OCT15-MV-15m_NODE_45_length_46418_cov_14.3599	11.1111	NA	15	Unknown	Unknown	Unknown	Unknown	Unknown	Unknown	12010	1	9	Unknown	0.983661	0.00327431	NA	1	11.1111	0.705999
Scaffolds_OCT15-MV-15m_NODE_1302_length_12007_cov_11.5895	Unknown	Unknown	Unknown	NA	15	Unknown	Unknown	Unknown	Unknown	Unknown	Unknown	12007	9	14	pVOGs_Homology	0.724555	0.0411108	2 - Complete phage contigs - category 2 (somewhat sure)	Unknown	21.4286	2.83271
Scaffolds_OCT15-MV-15m_NODE_1303_length_12003_cov_10.0828	Unknown	Unknown	Unknown	NA	15	Unknown	Unknown	Unknown	Unknown	Unknown	Unknown	12003	1	17	pVOGs_Homology	0.749435	0.0367451	1 - Complete phage contigs - category 1 (sure)	12	35.2941	3.89792
Scaffolds_OCT15-MV-15m_NODE_1304_length_12002_cov_13.8157	Unknown	Unknown	Unknown	NA	15	Unknown	Unknown	Unknown	Unknown	Unknown	Unknown	12002	2	14	pVOGs_Homology	0.910311	0.0124909	2 - Complete phage contigs - category 2 (somewhat sure)	6	35.7143	2.66921
Scaffolds_OCT15-MV-15m_NODE_1305_length_11996_cov_5.53605	Unknown	Unknown	Unknown	NA	15	Unknown	Unknown	Unknown	Unknown	Unknown	Unknown	11996	8	23	Unknown	0.745657	0.0372302	3 - Complete phage contigs - category 3 (not so sure)	1	13.0435	1.82997
Scaffolds_OCT15-MV-15m_NODE_1306_length_11992_cov_14.0732	Unknown	Unknown	Unknown	NA	15	Unknown	Unknown	Unknown	Unknown	Unknown	Unknown	11992	2	16	Unknown	0.99564	0.00133398	3 - Complete phage contigs - category 3 (not so sure)	2	6.25	0.184772
Scaffolds_OCT15-MV-15m_NODE_1307_length_11987_cov_4.74807	Unknown	Unknown	Unknown	NA	15	Bacteria	Bacteroidetes	Flavobacteriia	Flavobacteriales	Flavobacteriaceae	Elizabethkingia	11987	17	17	Unknown	0.0735785	0.387824	NA	Unknown	Unknown	Unknown
Scaffolds_OCT15-MV-15m_NODE_1308_length_11973_cov_67.5871	2	Scaffolds_OCT15-MV-15m_NODE_445_length_20355_cov_93.5502	14.2857	NA	15	Unknown	Unknown	Unknown	Unknown	Unknown	Unknown	11973	1	14	Unknown	0.993902	0.00157652	3 - Complete phage contigs - category 3 (not so sure)	Unknown	7.14286	0.909572
Scaffolds_OCT15-MV-15m_NODE_1309_length_11973_cov_10.1737	Unknown	Unknown	Unknown	NA	15	Unknown	Unknown	Unknown	Unknown	Unknown	Unknown	11973	5	21	pVOGs_Homology	0.973268	0.00460829	2 - Complete phage contigs - category 2 (somewhat sure)	6	23.8095	4.17393
Scaffolds_OCT15-MV-15m_NODE_130_length_31852_cov_9.6745	Unknown	Unknown	Unknown	NA	15	Unknown	Unknown	Unknown	Unknown	Unknown	Unknown	31852	1	60	pVOGs_Homology	0.945029	0.00776134	1 - Complete phage contigs - category 1 (sure)	50	13.3333	5.97843
Scaffolds_OCT15-MV-15m_NODE_1310_length_11972_cov_15.2958	8	Scaffolds_OCT15-MV-15m_NODE_449_length_20319_cov_188.481	44.4444	NA	15	Unknown	Unknown	Unknown	Unknown	Unknown	Unknown	11972	4	18	Bona_Fide_Phage_Homology	0.978391	0.0037594	2 - Complete phage contigs - category 2 (somewhat sure)	9	16.6667	0.673619
Scaffolds_OCT15-MV-15m_NODE_1311_length_11969_cov_47.2138	Unknown	Unknown	Unknown	NA	15	Unknown	Unknown	Unknown	Unknown	Unknown	Unknown	11969	5	23	pVOGs_Homology	0.914067	0.0117633	2 - Complete phage contigs - category 2 (somewhat sure)	7	13.0435	2.77263
Scaffolds_OCT15-MV-15m_NODE_1312_length_11969_cov_4.75852	Unknown	Unknown	Unknown	NA	15	Unknown	Unknown	Unknown	Unknown	Unknown	Unknown	11969	1	8	pVOGs_Homology	0.933158	0.00933786	2 - Complete phage contigs - category 2 (somewhat sure)	5	25	2
Scaffolds_OCT15-MV-15m_NODE_1313_length_11965_cov_7.61713	11	Scaffolds_OCT15-MV-60m_NODE_55_length_22723_cov_8.34344	57.8947	NA	15	Unknown	Unknown	Unknown	Unknown	Unknown	Unknown	11965	6	19	Bona_Fide_Phage_Homology	0.703994	0.0452341	1 - Complete phage contigs - category 1 (sure)	10	5.26316	0.832707
Scaffolds_OCT15-MV-15m_NODE_1314_length_11957_cov_4.64527	Unknown	Unknown	Unknown	NA	15	Unknown	Unknown	Unknown	Unknown	Unknown	Unknown	11957	5	22	pVOGs_Homology	0.976867	0.00388067	2 - Complete phage contigs - category 2 (somewhat sure)	7	27.2727	2.48476
Scaffolds_OCT15-MV-15m_NODE_1315_length_11953_cov_22.151	9	Scaffolds_OCT15-MV-15m_NODE_169_length_29937_cov_10.2302	75	NA	15	Unknown	Unknown	Unknown	Unknown	Unknown	Unknown	11953	1	12	Bona_Fide_Phage_Homology	0.904542	0.0128547	2 - Complete phage contigs - category 2 (somewhat sure)	10	8.33333	0.664938
Scaffolds_OCT15-MV-15m_NODE_1316_length_11950_cov_150.053	9	Scaffolds_OCT15-MV-15m_NODE_26_length_57009_cov_222.679	56.25	NA	15	Unknown	Unknown	Unknown	Unknown	Unknown	Unknown	11950	3	16	Bona_Fide_Phage_Homology	0.962565	0.005821	2 - Complete phage contigs - category 2 (somewhat sure)	9	12.5	1.83271
Scaffolds_OCT15-MV-15m_NODE_1317_length_11940_cov_24.1127	Unknown	Unknown	Unknown	NA	15	Unknown	Unknown	Unknown	Unknown	Unknown	Unknown	11940	Unknown	17	pVOGs_Homology	0.736947	0.0386854	2 - Complete phage contigs - category 2 (somewhat sure)	14	76.4706	6.70973
Scaffolds_OCT15-MV-15m_NODE_1318_length_11935_cov_6.36187	9	Scaffolds_OCT15-MV-15m_NODE_315_length_23264_cov_27.9556	52.9412	NA	15	Unknown	Unknown	Unknown	Unknown	Unknown	Unknown	11935	4	17	Bona_Fide_Phage_Homology	0.611765	0.0645161	2 - Complete phage contigs - category 2 (somewhat sure)	3	17.6471	1.85618
Scaffolds_OCT15-MV-15m_NODE_1319_length_11931_cov_33.6935	7	Scaffolds_OCT15-MV-15m_NODE_1980_length_9674_cov_41.8112	41.1765	NA	15	Unknown	Unknown	Unknown	Unknown	Unknown	Unknown	11931	Unknown	17	Bona_Fide_Phage_Homology	0.833381	0.0238904	2 - Complete phage contigs - category 2 (somewhat sure)	12	29.4118	1.64865
Scaffolds_OCT15-MV-15m_NODE_131_length_31782_cov_90.0008	Unknown	Unknown	Unknown	NA	15	Unknown	Unknown	Unknown	Unknown	Unknown	Unknown	31782	4	46	pVOGs_Homology	0.957885	0.00654863	2 - Complete phage contigs - category 2 (somewhat sure)	37	17.3913	7.23047
Scaffolds_OCT15-MV-15m_NODE_1320_length_11929_cov_5.11942	11	Scaffolds_OCT15-MV-45m_NODE_192_length_14114_cov_30.5869	84.6154	NA	15	Unknown	Unknown	Unknown	Unknown	Unknown	Unknown	11929	6	13	Bona_Fide_Phage_Homology	0.983744	0.00327431	2 - Complete phage contigs - category 2 (somewhat sure)	2	23.0769	0.861778
Scaffolds_OCT15-MV-15m_NODE_1321_length_11925_cov_21.1789	Unknown	Unknown	Unknown	NA	15	Unknown	Unknown	Unknown	Unknown	Unknown	Unknown	11925	6	14	pVOGs_Homology	0.897217	0.0137036	1 - Complete phage contigs - category 1 (sure)	6	42.8571	4.47577
Scaffolds_OCT15-MV-15m_NODE_1322_length_11924_cov_19.4182	8	Scaffolds_OCT15-MV-60m_NODE_16_length_31225_cov_7.90128	61.5385	NA	15	Unknown	Unknown	Unknown	Unknown	Unknown	Unknown	11924	Unknown	13	Bona_Fide_Phage_Homology	0.517975	0.0835557	2 - Complete phage contigs - category 2 (somewhat sure)	5	7.69231	0.980746
Scaffolds_OCT15-MV-15m_NODE_1323_length_11923_cov_7.14063	1	Scaffolds_OCT15-MV-15m_NODE_1214_length_12370_cov_4.57718	10	NA	15	Unknown	Unknown	Unknown	Unknown	Unknown	Unknown	11923	7	10	Unknown	0.133778	0.286078	NA	Unknown	10	0.214827
Scaffolds_OCT15-MV-15m_NODE_1324_length_11916_cov_9.73847	Unknown	Unknown	Unknown	NA	15	Unknown	Unknown	Unknown	Unknown	Unknown	Unknown	11916	1	12	pVOGs_Homology	0.980074	0.00363813	2 - Complete phage contigs - category 2 (somewhat sure)	7	33.3333	2.82198
Scaffolds_OCT15-MV-15m_NODE_1325_length_11911_cov_46.8693	11	Scaffolds_OCT15-MV-15m_NODE_120_length_32806_cov_220.819	73.3333	NA	15	Unknown	Unknown	Unknown	Unknown	Unknown	Unknown	11911	1	15	Bona_Fide_Phage_Homology	0.836865	0.0234053	2 - Complete phage contigs - category 2 (somewhat sure)	8	6.66667	1
Scaffolds_OCT15-MV-15m_NODE_1326_length_11907_cov_13.8853	Unknown	Unknown	Unknown	NA	15	Unknown	Unknown	Unknown	Unknown	Unknown	Unknown	11907	3	16	pVOGs_Homology	0.804268	0.0281349	2 - Complete phage contigs - category 2 (somewhat sure)	3	18.75	2.54713
Scaffolds_OCT15-MV-15m_NODE_1327_length_11906_cov_830.471	11	Scaffolds_OCT15-MV-15m_NODE_42_length_48297_cov_63.8174	64.7059	NA	15	Unknown	Unknown	Unknown	Unknown	Unknown	Unknown	11906	7	17	Bona_Fide_Phage_Homology	0.926942	0.0101868	1 - Complete phage contigs - category 1 (sure)	5	11.7647	1.83271
Scaffolds_OCT15-MV-15m_NODE_1328_length_11902_cov_13.6266	5	Scaffolds_OCT15-MV-15m_NODE_400_length_21042_cov_8.23743	71.4286	NA	15	Unknown	Unknown	Unknown	Unknown	Unknown	Unknown	11902	Unknown	7	Bona_Fide_Phage_Homology	0.760849	0.0351686	2 - Complete phage contigs - category 2 (somewhat sure)	2	Unknown	Unknown
Scaffolds_OCT15-MV-15m_NODE_1329_length_11899_cov_17.7504	13	Scaffolds_OCT15-MV-15m_NODE_1721_length_10412_cov_91.3088	72.2222	NA	15	Unknown	Unknown	Unknown	Unknown	Unknown	Unknown	11899	1	18	Bona_Fide_Phage_Homology	0.232649	0.198884	1 - Complete phage contigs - category 1 (sure)	15	16.6667	1.41246
Scaffolds_OCT15-MV-15m_NODE_132_length_31694_cov_14.8935	Unknown	Unknown	Unknown	NA	15	Unknown	Unknown	Unknown	Unknown	Unknown	Unknown	31694	6	30	pVOGs_Homology	0.955137	0.0066699	2 - Complete phage contigs - category 2 (somewhat sure)	6	10	2.93784
Scaffolds_OCT15-MV-15m_NODE_1330_length_11898_cov_12.8831	7	Scaffolds_OCT15-MV-15m_NODE_2997_length_7751_cov_6.06679	58.3333	NA	15	Unknown	Unknown	Unknown	Unknown	Unknown	Unknown	11898	1	12	Bona_Fide_Phage_Homology	0.998414	0.000485084	2 - Complete phage contigs - category 2 (somewhat sure)	5	41.6667	1.81114
Scaffolds_OCT15-MV-15m_NODE_1331_length_11892_cov_10.7845	4	Scaffolds_OCT15-MV-45m_NODE_22_length_34858_cov_30.4794	28.5714	NA	15	Unknown	Unknown	Unknown	Unknown	Unknown	Unknown	11892	9	14	Bona_Fide_Phage_Homology	0.160448	0.259641	NA	2	7.14286	0.0681429
Scaffolds_OCT15-MV-15m_NODE_1332_length_11892_cov_5.39799	Unknown	Unknown	Unknown	NA	15	Unknown	Unknown	Unknown	Unknown	Unknown	Unknown	11892	1	20	pVOGs_Homology	0.873917	0.017463	2 - Complete phage contigs - category 2 (somewhat sure)	12	20	2.55394
Scaffolds_OCT15-MV-15m_NODE_1333_length_11881_cov_10.8776	Unknown	Unknown	Unknown	NA	15	Unknown	Unknown	Unknown	Unknown	Unknown	Unknown	11881	6	19	pVOGs_Homology	0.848712	0.0217075	2 - Complete phage contigs - category 2 (somewhat sure)	5	31.5789	3.32708
Scaffolds_OCT15-MV-15m_NODE_1334_length_11878_cov_9.66345	4	Scaffolds_OCT15-MV-45m_NODE_1762_length_5058_cov_3.06736	22.2222	NA	15	Unknown	Unknown	Unknown	Unknown	Unknown	Unknown	11878	4	18	Bona_Fide_Phage_Homology	0.742326	0.037594	NA	3	5.55556	1
Scaffolds_OCT15-MV-15m_NODE_1335_length_11867_cov_4.55164	2	Scaffolds_OCT15-MV-15m_NODE_2729_length_8138_cov_5.17159	25	NA	15	Unknown	Unknown	Unknown	Unknown	Unknown	Unknown	11867	1	8	Unknown	0.942863	0.00812515	2 - Complete phage contigs - category 2 (somewhat sure)	1	Unknown	Unknown
Scaffolds_OCT15-MV-15m_NODE_1336_length_11865_cov_19.4308	8	Scaffolds_OCT15-MV-15m_NODE_195_length_28350_cov_47.1438	66.6667	NA	15	Unknown	Unknown	Unknown	Unknown	Unknown	Unknown	11865	2	12	Bona_Fide_Phage_Homology	0.988098	0.00254669	2 - Complete phage contigs - category 2 (somewhat sure)	5	16.6667	0.447821
Scaffolds_OCT15-MV-15m_NODE_1337_length_11863_cov_17.1762	9	Scaffolds_OCT15-MV-15m_NODE_899_length_14356_cov_28.583	50	NA	15	Unknown	Unknown	Unknown	Unknown	Unknown	Unknown	11863	3	18	Bona_Fide_Phage_Homology	0.968366	0.00533592	2 - Complete phage contigs - category 2 (somewhat sure)	11	11.1111	1.79971
Scaffolds_OCT15-MV-15m_NODE_1338_length_11853_cov_80.4186	9	Scaffolds_OCT15-MV-45m_NODE_192_length_14114_cov_30.5869	100	NA	15	Unknown	Unknown	Unknown	Unknown	Unknown	Unknown	11853	4	9	Bona_Fide_Phage_Homology	0.97856	0.0037594	2 - Complete phage contigs - category 2 (somewhat sure)	Unknown	11.1111	0.256771
Scaffolds_OCT15-MV-15m_NODE_1339_length_11844_cov_9.13988	Unknown	Unknown	Unknown	NA	15	Unknown	Unknown	Unknown	Unknown	Unknown	Unknown	11844	1	8	pVOGs_Homology	0.979029	0.00363813	2 - Complete phage contigs - category 2 (somewhat sure)	2	37.5	2.7081
Scaffolds_OCT15-MV-15m_NODE_133_length_31624_cov_5.93839	9	Scaffolds_OCT15-MV-15m_NODE_109_length_33880_cov_9.54995	37.5	NA	15	Unknown	Unknown	Unknown	Unknown	Unknown	Unknown	31624	7	24	Bona_Fide_Phage_Homology	0.898051	0.0135823	2 - Complete phage contigs - category 2 (somewhat sure)	2	8.33333	2
Scaffolds_OCT15-MV-15m_NODE_1340_length_11844_cov_6.56714	6	Scaffolds_OCT15-MV-15m_NODE_117_length_32975_cov_7.43193	66.6667	NA	15	Unknown	Unknown	Unknown	Unknown	Unknown	Unknown	11844	1	9	Bona_Fide_Phage_Homology	0.476148	0.0942275	2 - Complete phage contigs - category 2 (somewhat sure)	4	Unknown	Unknown
Scaffolds_OCT15-MV-15m_NODE_1341_length_11832_cov_4.78687	4	Scaffolds_OCT15-MV-15m_NODE_14_length_66571_cov_22.6817	19.0476	NA	15	Unknown	Unknown	Unknown	Unknown	Unknown	Unknown	11832	7	21	Unknown	0.841667	0.0226777	2 - Complete phage contigs - category 2 (somewhat sure)	6	14.2857	1.77313
Scaffolds_OCT15-MV-15m_NODE_1342_length_11831_cov_6.46756	Unknown	Unknown	Unknown	NA	15	Unknown	Unknown	Unknown	Unknown	Unknown	Unknown	11831	2	18	pVOGs_Homology	0.709491	0.0440213	2 - Complete phage contigs - category 2 (somewhat sure)	11	44.4444	5.41471
Scaffolds_OCT15-MV-15m_NODE_1343_length_11830_cov_42.012	Unknown	Unknown	Unknown	NA	15	Unknown	Unknown	Unknown	Unknown	Unknown	Unknown	11830	4	14	pVOGs_Homology	0.865005	0.0190395	1 - Complete phage contigs - category 1 (sure)	8	28.5714	2.56834
Scaffolds_OCT15-MV-15m_NODE_1344_length_11830_cov_7.29503	6	Scaffolds_OCT15-MV-15m_NODE_2526_length_8488_cov_11.6124	66.6667	NA	15	Unknown	Unknown	Unknown	Unknown	Unknown	Unknown	11830	Unknown	9	Bona_Fide_Phage_Homology	0.63903	0.0576037	2 - Complete phage contigs - category 2 (somewhat sure)	4	11.1111	1
Scaffolds_OCT15-MV-15m_NODE_1345_length_11829_cov_9.0648	9	Scaffolds_OCT15-MV-60m_NODE_55_length_22723_cov_8.34344	42.8571	NA	15	Unknown	Unknown	Unknown	Unknown	Unknown	Unknown	11829	3	21	Bona_Fide_Phage_Homology	0.938811	0.00873151	2 - Complete phage contigs - category 2 (somewhat sure)	11	4.7619	1
Scaffolds_OCT15-MV-15m_NODE_1346_length_11820_cov_7.2215	Unknown	Unknown	Unknown	NA	15	Unknown	Unknown	Unknown	Unknown	Unknown	Unknown	11820	1	19	pVOGs_Homology	0.968283	0.00533592	1 - Complete phage contigs - category 1 (sure)	13	15.7895	2.66541
Scaffolds_OCT15-MV-15m_NODE_1347_length_11818_cov_4.26498	6	Scaffolds_OCT15-MV-15m_NODE_475_length_19736_cov_26.343	33.3333	NA	15	Unknown	Unknown	Unknown	Unknown	Unknown	Unknown	11818	5	18	Bona_Fide_Phage_Homology	0.986853	0.00278923	2 - Complete phage contigs - category 2 (somewhat sure)	5	11.1111	1.98446
Scaffolds_OCT15-MV-15m_NODE_1348_length_11817_cov_15.415	Unknown	Unknown	Unknown	NA	15	Unknown	Unknown	Unknown	Unknown	Unknown	Unknown	11817	9	22	pVOGs_Homology	0.628506	0.0603929	2 - Complete phage contigs - category 2 (somewhat sure)	6	31.8182	4.68776
Scaffolds_OCT15-MV-15m_NODE_1349_length_11807_cov_9.87968	7	Scaffolds_OCT15-MV-45m_NODE_159_length_15407_cov_9.0794	100	NA	15	Unknown	Unknown	Unknown	Unknown	Unknown	Unknown	11807	Unknown	7	Bona_Fide_Phage_Homology	0.869607	0.0181906	2 - Complete phage contigs - category 2 (somewhat sure)	2	Unknown	Unknown
Scaffolds_OCT15-MV-15m_NODE_134_length_31609_cov_63.9464	Unknown	Unknown	Unknown	NA	15	Unknown	Unknown	Unknown	Unknown	Unknown	Unknown	31609	10	52	pVOGs_Homology	0.941534	0.00836769	2 - Complete phage contigs - category 2 (somewhat sure)	23	21.1538	6.53281
Scaffolds_OCT15-MV-15m_NODE_1350_length_11807_cov_8.29084	5	Scaffolds_OCT15-MV-15m_NODE_479_length_19672_cov_15.1358	21.7391	NA	15	Unknown	Unknown	Unknown	Unknown	Unknown	Unknown	11807	5	23	Bona_Fide_Phage_Homology	0.989674	0.00218288	2 - Complete phage contigs - category 2 (somewhat sure)	13	17.3913	1.47458
Scaffolds_OCT15-MV-15m_NODE_1351_length_11798_cov_14.671	6	Scaffolds_OCT15-MV-45m_NODE_51_length_24752_cov_10.4619	60	NA	15	Unknown	Unknown	Unknown	Unknown	Unknown	Unknown	11798	2	10	Bona_Fide_Phage_Homology	0.775143	0.0326219	2 - Complete phage contigs - category 2 (somewhat sure)	3	20	1.96226
Scaffolds_OCT15-MV-15m_NODE_1352_length_11793_cov_14.7756	Unknown	Unknown	Unknown	NA	15	Unknown	Unknown	Unknown	Unknown	Unknown	Unknown	11793	1	11	pVOGs_Homology	0.801613	0.0283774	1 - Complete phage contigs - category 1 (sure)	4	27.2727	2.60534
Scaffolds_OCT15-MV-15m_NODE_1353_length_11788_cov_5.51504	Unknown	Unknown	Unknown	NA	15	Unknown	Unknown	Unknown	Unknown	Unknown	Unknown	11788	2	16	pVOGs_Homology	0.232685	0.198884	2 - Complete phage contigs - category 2 (somewhat sure)	7	56.25	8.32943
Scaffolds_OCT15-MV-15m_NODE_1354_length_11777_cov_24.2514	Unknown	Unknown	Unknown	NA	15	Unknown	Unknown	Unknown	Unknown	Unknown	Unknown	11777	Unknown	22	pVOGs_Homology	0.755374	0.0357749	1 - Complete phage contigs - category 1 (sure)	18	27.2727	4.59189
Scaffolds_OCT15-MV-15m_NODE_1355_length_11777_cov_7.13087	8	Scaffolds_OCT15-MV-15m_NODE_234_length_26674_cov_21.6007	72.7273	NA	15	Unknown	Unknown	Unknown	Unknown	Unknown	Unknown	11777	3	11	Bona_Fide_Phage_Homology	0.931081	0.00970167	2 - Complete phage contigs - category 2 (somewhat sure)	5	18.1818	1.93925
Scaffolds_OCT15-MV-15m_NODE_1356_length_11774_cov_43.806	Unknown	Unknown	Unknown	NA	15	Unknown	Unknown	Unknown	Unknown	Unknown	Unknown	11774	Unknown	19	pVOGs_Homology	0.079702	0.375819	2 - Complete phage contigs - category 2 (somewhat sure)	16	36.8421	5.43718
Scaffolds_OCT15-MV-15m_NODE_1357_length_11773_cov_11.3955	Unknown	Unknown	Unknown	NA	15	Unknown	Unknown	Unknown	Unknown	Unknown	Unknown	11773	2	21	Unknown	0.46064	0.100412	3 - Complete phage contigs - category 3 (not so sure)	1	4.7619	1
Scaffolds_OCT15-MV-15m_NODE_1358_length_11772_cov_35.3246	Unknown	Unknown	Unknown	NA	15	Unknown	Unknown	Unknown	Unknown	Unknown	Unknown	11772	Unknown	14	pVOGs_Homology	0.961922	0.00594228	2 - Complete phage contigs - category 2 (somewhat sure)	11	50	4.43664
Scaffolds_OCT15-MV-15m_NODE_1359_length_11766_cov_3.79472	Unknown	Unknown	Unknown	NA	15	Unknown	Unknown	Unknown	Unknown	Unknown	Unknown	11766	3	12	Unknown	0.930627	0.00970167	NA	Unknown	8.33333	0.547133
Scaffolds_OCT15-MV-15m_NODE_135_length_31557_cov_8.00682	Unknown	Unknown	Unknown	NA	15	Unknown	Unknown	Unknown	Unknown	Unknown	Unknown	31557	13	38	pVOGs_Homology	0.728168	0.0408683	2 - Complete phage contigs - category 2 (somewhat sure)	9	13.1579	2.49953
Scaffolds_OCT15-MV-15m_NODE_1360_length_11762_cov_13.7527	8	Scaffolds_OCT15-MV-15m_NODE_38_length_48689_cov_67.2462	40	NA	15	Unknown	Unknown	Unknown	Unknown	Unknown	Unknown	11762	2	20	Bona_Fide_Phage_Homology	0.563915	0.0737327	2 - Complete phage contigs - category 2 (somewhat sure)	3	5	0.832707
Scaffolds_OCT15-MV-15m_NODE_1361_length_11756_cov_27.1584	Unknown	Unknown	Unknown	NA	15	Unknown	Unknown	Unknown	Unknown	Unknown	Unknown	11756	1	14	pVOGs_Homology	0.567731	0.0726413	1 - Complete phage contigs - category 1 (sure)	12	42.8571	3.70738
Scaffolds_OCT15-MV-15m_NODE_1362_length_11754_cov_11.397	4	Scaffolds_OCT15-MV-15m_NODE_3134_length_7570_cov_57.6601	40	NA	15	Unknown	Unknown	Unknown	Unknown	Unknown	Unknown	11754	Unknown	10	Bona_Fide_Phage_Homology	0.881151	0.0162503	2 - Complete phage contigs - category 2 (somewhat sure)	4	20	1.10717
Scaffolds_OCT15-MV-15m_NODE_1363_length_11753_cov_30.5767	Unknown	Unknown	Unknown	NA	15	Unknown	Unknown	Unknown	Unknown	Unknown	Unknown	11753	1	14	pVOGs_Homology	0.912603	0.0121271	1 - Complete phage contigs - category 1 (sure)	11	21.4286	2.3527
Scaffolds_OCT15-MV-15m_NODE_1364_length_11750_cov_4.80009	3	Scaffolds_OCT15-MV-15m_NODE_535_length_18448_cov_150.471	33.3333	NA	15	Unknown	Unknown	Unknown	Unknown	Unknown	Unknown	11750	Unknown	9	Bona_Fide_Phage_Homology	0.876742	0.0169779	2 - Complete phage contigs - category 2 (somewhat sure)	5	Unknown	Unknown
Scaffolds_OCT15-MV-15m_NODE_1365_length_11742_cov_16.5789	Unknown	Unknown	Unknown	NA	15	Unknown	Unknown	Unknown	Unknown	Unknown	Unknown	11742	4	20	pVOGs_Homology	0.105834	0.325855	2 - Complete phage contigs - category 2 (somewhat sure)	10	20	3.8022
Scaffolds_OCT15-MV-15m_NODE_1366_length_11742_cov_15.7846	11	Scaffolds_OCT15-MV-15m_NODE_1418_length_11502_cov_33.5855	84.6154	NA	15	Unknown	Unknown	Unknown	Unknown	Unknown	Unknown	11742	6	13	Bona_Fide_Phage_Homology	0.98618	0.00278923	2 - Complete phage contigs - category 2 (somewhat sure)	Unknown	23.0769	1.49862
Scaffolds_OCT15-MV-15m_NODE_1367_length_11725_cov_44.2908	9	Scaffolds_OCT15-MV-15m_NODE_68_length_41053_cov_9.74216	64.2857	NA	15	Unknown	Unknown	Unknown	Unknown	Unknown	Unknown	11725	1	14	Bona_Fide_Phage_Homology	0.522747	0.082828	2 - Complete phage contigs - category 2 (somewhat sure)	6	7.14286	0.436216
Scaffolds_OCT15-MV-15m_NODE_1368_length_11721_cov_67.4331	Unknown	Unknown	Unknown	NA	15	Unknown	Unknown	Unknown	Unknown	Unknown	Unknown	11721	2	20	pVOGs_Homology	0.911417	0.0122484	2 - Complete phage contigs - category 2 (somewhat sure)	16	30	2.56549
Scaffolds_OCT15-MV-15m_NODE_1369_length_11721_cov_6.12421	Unknown	Unknown	Unknown	NA	15	Unknown	Unknown	Unknown	Unknown	Unknown	Unknown	11721	1	16	Unknown	0.991631	0.00206161	2 - Complete phage contigs - category 2 (somewhat sure)	3	Unknown	Unknown
Scaffolds_OCT15-MV-15m_NODE_136_length_31496_cov_44.2628	Unknown	Unknown	Unknown	NA	15	Unknown	Unknown	Unknown	Unknown	Unknown	Unknown	31496	12	35	pVOGs_Homology	0.98366	0.00327431	1 - Complete phage contigs - category 1 (sure)	6	17.1429	3.70195
Scaffolds_OCT15-MV-15m_NODE_1370_length_11720_cov_105.806	10	Scaffolds_OCT15-MV-15m_NODE_148_length_30989_cov_134.856	90.9091	NA	15	Unknown	Unknown	Unknown	Unknown	Unknown	Unknown	11720	4	11	Bona_Fide_Phage_Homology	0.651641	0.0555421	2 - Complete phage contigs - category 2 (somewhat sure)	6	18.1818	1.25677
Scaffolds_OCT15-MV-15m_NODE_1371_length_11720_cov_9.42503	Unknown	Unknown	Unknown	NA	15	Unknown	Unknown	Unknown	Unknown	Unknown	Unknown	11720	2	18	Unknown	0.503355	0.0865874	2 - Complete phage contigs - category 2 (somewhat sure)	2	5.55556	0.160426
Scaffolds_OCT15-MV-15m_NODE_1372_length_11716_cov_40.652	5	Scaffolds_OCT15-MV-15m_NODE_26_length_57009_cov_222.679	71.4286	NA	15	Unknown	Unknown	Unknown	Unknown	Unknown	Unknown	11716	2	7	Bona_Fide_Phage_Homology	0.733506	0.0392918	2 - Complete phage contigs - category 2 (somewhat sure)	3	14.2857	0.984464
Scaffolds_OCT15-MV-15m_NODE_1373_length_11716_cov_4.51471	Unknown	Unknown	Unknown	NA	15	Unknown	Unknown	Unknown	Unknown	Unknown	Unknown	11716	2	18	pVOGs_Homology	0.92997	0.00970167	1 - Complete phage contigs - category 1 (sure)	10	33.3333	4.47054
Scaffolds_OCT15-MV-15m_NODE_1374_length_11713_cov_46.2748	Unknown	Unknown	Unknown	NA	15	Unknown	Unknown	Unknown	Unknown	Unknown	Unknown	11713	5	20	pVOGs_Homology	0.984328	0.00315304	2 - Complete phage contigs - category 2 (somewhat sure)	2	25	3.92601
Scaffolds_OCT15-MV-15m_NODE_1375_length_11698_cov_9.05505	7	Scaffolds_OCT15-MV-15m_NODE_260_length_25241_cov_11.13	35	NA	15	Unknown	Unknown	Unknown	Unknown	Unknown	Unknown	11698	5	20	Bona_Fide_Phage_Homology	0.998632	0.000485084	2 - Complete phage contigs - category 2 (somewhat sure)	Unknown	10	0.975741
Scaffolds_OCT15-MV-15m_NODE_1376_length_11693_cov_7.52827	2	Scaffolds_OCT15-MV-15m_NODE_691_length_16304_cov_40.6399	16.6667	NA	15	Unknown	Unknown	Unknown	Unknown	Unknown	Unknown	11693	3	12	Unknown	0.898833	0.0133398	2 - Complete phage contigs - category 2 (somewhat sure)	1	8.33333	0.30082
Scaffolds_OCT15-MV-15m_NODE_1377_length_11690_cov_566.193	Unknown	Unknown	Unknown	NA	15	Unknown	Unknown	Unknown	Unknown	Unknown	Unknown	11690	Unknown	12	Unknown	0.853728	0.0207373	3 - Complete phage contigs - category 3 (not so sure)	Unknown	Unknown	Unknown
Scaffolds_OCT15-MV-15m_NODE_1378_length_11686_cov_4.39678	5	Scaffolds_OCT15-MV-15m_NODE_104_length_34477_cov_46.2553	71.4286	NA	15	Unknown	Unknown	Unknown	Unknown	Unknown	Unknown	11686	Unknown	7	Bona_Fide_Phage_Homology	0.978221	0.0037594	2 - Complete phage contigs - category 2 (somewhat sure)	2	Unknown	Unknown
Scaffolds_OCT15-MV-15m_NODE_1379_length_11685_cov_4.27206	6	Scaffolds_OCT15-MV-60m_NODE_16_length_31225_cov_7.90128	75	NA	15	Unknown	Unknown	Unknown	Unknown	Unknown	Unknown	11685	Unknown	8	Bona_Fide_Phage_Homology	0.567191	0.0726413	2 - Complete phage contigs - category 2 (somewhat sure)	2	Unknown	Unknown
Scaffolds_OCT15-MV-15m_NODE_137_length_31496_cov_20.9739	Unknown	Unknown	Unknown	NA	15	Unknown	Unknown	Unknown	Unknown	Unknown	Unknown	31496	8	52	pVOGs_Homology	0.479275	0.093985	2 - Complete phage contigs - category 2 (somewhat sure)	17	17.3077	6.05683
Scaffolds_OCT15-MV-15m_NODE_1380_length_11683_cov_17.6722	Unknown	Unknown	Unknown	NA	15	Unknown	Unknown	Unknown	Unknown	Unknown	Unknown	11683	1	14	pVOGs_Homology	0.902339	0.012976	1 - Complete phage contigs - category 1 (sure)	7	35.7143	3.46075
Scaffolds_OCT15-MV-15m_NODE_1381_length_11677_cov_10.8353	3	Scaffolds_OCT15-MV-15m_NODE_1339_length_11844_cov_9.13988	100	NA	15	Unknown	Unknown	Unknown	Unknown	Unknown	Unknown	11677	Unknown	3	Bona_Fide_Phage_Homology	0.99696	0.000848896	2 - Complete phage contigs - category 2 (somewhat sure)	Unknown	Unknown	Unknown
Scaffolds_OCT15-MV-15m_NODE_1382_length_11675_cov_10.8787	7	Scaffolds_OCT15-MV-45m_NODE_442_length_9694_cov_17.3402	41.1765	NA	15	Unknown	Unknown	Unknown	Unknown	Unknown	Unknown	11675	7	17	Bona_Fide_Phage_Homology	0.926279	0.010308	3 - Complete phage contigs - category 3 (not so sure)	Unknown	11.7647	1.83414
Scaffolds_OCT15-MV-15m_NODE_1383_length_11673_cov_15.1277	Unknown	Unknown	Unknown	NA	15	Unknown	Unknown	Unknown	Unknown	Unknown	Unknown	11673	Unknown	18	pVOGs_Homology	0.975745	0.00400194	2 - Complete phage contigs - category 2 (somewhat sure)	8	16.6667	2.98446
Scaffolds_OCT15-MV-15m_NODE_1384_length_11665_cov_3.8764	4	Scaffolds_OCT15-MV-15m_NODE_271_length_24918_cov_8.08338	22.2222	NA	15	Unknown	Unknown	Unknown	Unknown	Unknown	Unknown	11665	5	18	Bona_Fide_Phage_Homology	0.648508	0.0560272	2 - Complete phage contigs - category 2 (somewhat sure)	1	11.1111	1.12631
Scaffolds_OCT15-MV-15m_NODE_1385_length_11655_cov_104.249	Unknown	Unknown	Unknown	NA	15	Unknown	Unknown	Unknown	Unknown	Unknown	Unknown	11655	Unknown	11	pVOGs_Homology	0.992032	0.00206161	2 - Complete phage contigs - category 2 (somewhat sure)	7	18.1818	2
Scaffolds_OCT15-MV-15m_NODE_1386_length_11647_cov_85.6517	Unknown	Unknown	Unknown	NA	15	Unknown	Unknown	Unknown	Unknown	Unknown	Unknown	11647	2	27	pVOGs_Homology	0.934908	0.00933786	2 - Complete phage contigs - category 2 (somewhat sure)	20	18.5185	4.20468
Scaffolds_OCT15-MV-15m_NODE_1387_length_11637_cov_17.8002	7	Scaffolds_OCT15-MV-60m_NODE_84_length_18876_cov_11.8849	50	NA	15	Bacteria	Proteobacteria	Epsilonproteobacteria	Campylobacterales	Campylobacteraceae	Campylobacter	11637	Unknown	14	Bona_Fide_Phage_Homology	0.806097	0.027771	2 - Complete phage contigs - category 2 (somewhat sure)	7	7.14286	0.832707
Scaffolds_OCT15-MV-15m_NODE_1388_length_11630_cov_6.79093	7	Scaffolds_OCT15-MV-15m_NODE_554_length_18118_cov_20.7353	36.8421	NA	15	Unknown	Unknown	Unknown	Unknown	Unknown	Unknown	11630	6	19	Bona_Fide_Phage_Homology	0.845018	0.0221926	NA	3	15.7895	0.972904
Scaffolds_OCT15-MV-15m_NODE_1389_length_11620_cov_7.2211	7	Scaffolds_OCT15-MV-15m_NODE_1023_length_13419_cov_16.1574	77.7778	NA	15	Unknown	Unknown	Unknown	Unknown	Unknown	Unknown	11620	1	9	Bona_Fide_Phage_Homology	0.148933	0.269828	2 - Complete phage contigs - category 2 (somewhat sure)	1	Unknown	Unknown
Scaffolds_OCT15-MV-15m_NODE_138_length_31251_cov_71.5344	Unknown	Unknown	Unknown	Complete	15	Unknown	Unknown	Unknown	Unknown	Unknown	Unknown	31251	Unknown	50	pVOGs_Homology	0.646869	0.0565122	1 - Complete phage contigs - category 1 (sure)	33	16	5.93321
Scaffolds_OCT15-MV-15m_NODE_1390_length_11614_cov_31.0651	Unknown	Unknown	Unknown	NA	15	Unknown	Unknown	Unknown	Unknown	Unknown	Unknown	11614	Unknown	37	pVOGs_Homology	0.946647	0.00739753	2 - Complete phage contigs - category 2 (somewhat sure)	34	10.8108	3.19097
Scaffolds_OCT15-MV-15m_NODE_1391_length_11611_cov_41.8232	13	Scaffolds_OCT15-MV-15m_NODE_201_length_27969_cov_5.7013	100	NA	15	Unknown	Unknown	Unknown	Unknown	Unknown	Unknown	11611	Unknown	13	Bona_Fide_Phage_Homology	0.982015	0.00339559	2 - Complete phage contigs - category 2 (somewhat sure)	13	7.69231	0.664938
Scaffolds_OCT15-MV-15m_NODE_1392_length_11608_cov_104.73	Unknown	Unknown	Unknown	NA	15	Unknown	Unknown	Unknown	Unknown	Unknown	Unknown	11608	9	20	pVOGs_Homology	0.33343	0.146253	1 - Complete phage contigs - category 1 (sure)	3	25	2.75992
Scaffolds_OCT15-MV-15m_NODE_1393_length_11604_cov_6.13283	19	Scaffolds_OCT15-MV-15m_NODE_617_length_17245_cov_14.3563	90.4762	NA	15	Unknown	Unknown	Unknown	Unknown	Unknown	Unknown	11604	3	21	Bona_Fide_Phage_Homology	0.644142	0.0568761	3 - Complete phage contigs - category 3 (not so sure)	1	4.7619	0.962826
Scaffolds_OCT15-MV-15m_NODE_1394_length_11601_cov_6.84748	Unknown	Unknown	Unknown	NA	15	Unknown	Unknown	Unknown	Unknown	Unknown	Unknown	11601	6	21	pVOGs_Homology	0.791216	0.0300752	2 - Complete phage contigs - category 2 (somewhat sure)	1	19.0476	3.31081
Scaffolds_OCT15-MV-15m_NODE_1395_length_11598_cov_32.252	6	Scaffolds_OCT15-MV-15m_NODE_194_length_28361_cov_81.5349	66.6667	NA	15	Unknown	Unknown	Unknown	Unknown	Unknown	Unknown	11598	Unknown	9	Bona_Fide_Phage_Homology	0.929829	0.00982294	2 - Complete phage contigs - category 2 (somewhat sure)	7	22.2222	1.78482
Scaffolds_OCT15-MV-15m_NODE_1396_length_11597_cov_30.4546	Unknown	Unknown	Unknown	NA	15	Unknown	Unknown	Unknown	Unknown	Unknown	Unknown	11597	Unknown	20	pVOGs_Homology	0.982977	0.00339559	1 - Complete phage contigs - category 1 (sure)	17	40	7.21651
Scaffolds_OCT15-MV-15m_NODE_1397_length_11596_cov_7.65558	Unknown	Unknown	Unknown	NA	15	Unknown	Unknown	Unknown	Unknown	Unknown	Unknown	11596	Unknown	10	Unknown	0.913252	0.0118846	3 - Complete phage contigs - category 3 (not so sure)	Unknown	Unknown	Unknown
Scaffolds_OCT15-MV-15m_NODE_1398_length_11594_cov_5.99055	Unknown	Unknown	Unknown	NA	15	Unknown	Unknown	Unknown	Unknown	Unknown	Unknown	11594	4	27	pVOGs_Homology	0.967528	0.00533592	2 - Complete phage contigs - category 2 (somewhat sure)	5	18.5185	2.92881
Scaffolds_OCT15-MV-15m_NODE_1399_length_11592_cov_134.456	7	Scaffolds_OCT15-MV-15m_NODE_615_length_17259_cov_70.5441	58.3333	NA	15	Unknown	Unknown	Unknown	Unknown	Unknown	Unknown	11592	3	12	Bona_Fide_Phage_Homology	0.467312	0.0976231	2 - Complete phage contigs - category 2 (somewhat sure)	6	25	1.18171
Scaffolds_OCT15-MV-15m_NODE_139_length_31244_cov_17.2651	15	Scaffolds_OCT15-MV-15m_NODE_147_length_30999_cov_18.6529	65.2174	NA	15	Unknown	Unknown	Unknown	Unknown	Unknown	Unknown	31244	1	23	Bona_Fide_Phage_Homology	0.995047	0.00133398	2 - Complete phage contigs - category 2 (somewhat sure)	3	8.69565	1.96049
Scaffolds_OCT15-MV-15m_NODE_13_length_67672_cov_22.6282	Unknown	Unknown	Unknown	NA	15	Unknown	Unknown	Unknown	Unknown	Unknown	Unknown	67672	29	110	pVOGs_Homology	0.984302	0.00315304	2 - Complete phage contigs - category 2 (somewhat sure)	19	20.9091	9.11699
Scaffolds_OCT15-MV-15m_NODE_1400_length_11584_cov_48.1898	8	Scaffolds_OCT15-MV-60m_NODE_147_length_14994_cov_10.4295	100	NA	15	Unknown	Unknown	Unknown	Unknown	Unknown	Unknown	11584	4	8	Bona_Fide_Phage_Homology	0.870174	0.0181906	2 - Complete phage contigs - category 2 (somewhat sure)	1	25	1.62074
Scaffolds_OCT15-MV-15m_NODE_1401_length_11582_cov_57.1608	2	Scaffolds_OCT15-MV-45m_NODE_75_length_21962_cov_9.65367	14.2857	NA	15	Unknown	Unknown	Unknown	Unknown	Unknown	Unknown	11582	4	14	Unknown	0.989428	0.00242542	NA	Unknown	21.4286	1.0745
Scaffolds_OCT15-MV-15m_NODE_1402_length_11582_cov_15.0864	Unknown	Unknown	Unknown	NA	15	Unknown	Unknown	Unknown	Unknown	Unknown	Unknown	11582	3	18	pVOGs_Homology	0.748364	0.0367451	2 - Complete phage contigs - category 2 (somewhat sure)	11	33.3333	3.5153
Scaffolds_OCT15-MV-15m_NODE_1403_length_11562_cov_7.65604	3	Scaffolds_OCT15-MV-15m_NODE_147_length_30999_cov_18.6529	27.2727	NA	15	Unknown	Unknown	Unknown	Unknown	Unknown	Unknown	11562	3	11	Bona_Fide_Phage_Homology	0.911562	0.0122484	3 - Complete phage contigs - category 3 (not so sure)	Unknown	9.09091	0.984464
Scaffolds_OCT15-MV-15m_NODE_1404_length_11559_cov_44.2409	Unknown	Unknown	Unknown	NA	15	Unknown	Unknown	Unknown	Unknown	Unknown	Unknown	11559	Unknown	12	pVOGs_Homology	0.771453	0.0329857	1 - Complete phage contigs - category 1 (sure)	11	66.6667	6.21211
Scaffolds_OCT15-MV-15m_NODE_1405_length_11555_cov_12.7458	4	Scaffolds_OCT15-MV-15m_NODE_721_length_15967_cov_60.0958	100	NA	15	Unknown	Unknown	Unknown	Unknown	Unknown	Unknown	11555	Unknown	4	Bona_Fide_Phage_Homology	0.87946	0.0166141	2 - Complete phage contigs - category 2 (somewhat sure)	1	Unknown	Unknown
Scaffolds_OCT15-MV-15m_NODE_1406_length_11553_cov_12.6045	7	Scaffolds_OCT15-MV-15m_NODE_12_length_69959_cov_24.7587	43.75	NA	15	Unknown	Unknown	Unknown	Unknown	Unknown	Unknown	11553	3	16	Bona_Fide_Phage_Homology	0.943509	0.00788261	3 - Complete phage contigs - category 3 (not so sure)	1	6.25	0.378885
Scaffolds_OCT15-MV-15m_NODE_1407_length_11551_cov_10.737	4	Scaffolds_OCT15-MV-15m_NODE_1962_length_9718_cov_89.3979	50	NA	15	Unknown	Unknown	Unknown	Unknown	Unknown	Unknown	11551	1	8	Bona_Fide_Phage_Homology	0.718264	0.0423236	2 - Complete phage contigs - category 2 (somewhat sure)	3	12.5	1
Scaffolds_OCT15-MV-15m_NODE_1408_length_11546_cov_40.3704	9	Scaffolds_OCT15-MV-15m_NODE_220_length_27260_cov_37.5798	90	NA	15	Unknown	Unknown	Unknown	Unknown	Unknown	Unknown	11546	1	10	Bona_Fide_Phage_Homology	0.76151	0.0350473	2 - Complete phage contigs - category 2 (somewhat sure)	1	Unknown	Unknown
Scaffolds_OCT15-MV-15m_NODE_1409_length_11544_cov_3.84446	2	Scaffolds_OCT15-MV-15m_NODE_964_length_13895_cov_8.73837	15.3846	NA	15	Unknown	Unknown	Unknown	Unknown	Unknown	Unknown	11544	1	13	Unknown	0.626491	0.0609993	NA	8	15.3846	0.249748
Scaffolds_OCT15-MV-15m_NODE_140_length_31237_cov_16.4327	Unknown	Unknown	Unknown	NA	15	Unknown	Unknown	Unknown	Unknown	Unknown	Unknown	31237	8	46	pVOGs_Homology	0.934449	0.00933786	2 - Complete phage contigs - category 2 (somewhat sure)	26	32.6087	9.82792
Scaffolds_OCT15-MV-15m_NODE_1410_length_11535_cov_28.9016	Unknown	Unknown	Unknown	NA	15	Unknown	Unknown	Unknown	Unknown	Unknown	Unknown	11535	8	18	pVOGs_Homology	0.932717	0.00933786	NA	Unknown	38.8889	2.4657
Scaffolds_OCT15-MV-15m_NODE_1411_length_11527_cov_5.46008	Unknown	Unknown	Unknown	NA	15	Bacteria	Proteobacteria	Unknown	Unknown	Unknown	Unknown	11527	14	14	Unknown	0.0963309	0.342348	NA	Unknown	14.2857	0.0530628
Scaffolds_OCT15-MV-15m_NODE_1412_length_11524_cov_7.13	Unknown	Unknown	Unknown	NA	15	Unknown	Unknown	Unknown	Unknown	Unknown	Unknown	11524	2	16	pVOGs_Homology	0.880861	0.0162503	1 - Complete phage contigs - category 1 (sure)	5	31.25	2.86679
Scaffolds_OCT15-MV-15m_NODE_1413_length_11517_cov_7.94277	Unknown	Unknown	Unknown	NA	15	Unknown	Unknown	Unknown	Unknown	Unknown	Unknown	11517	5	14	pVOGs_Homology	0.989009	0.00254669	2 - Complete phage contigs - category 2 (somewhat sure)	3	28.5714	3.83207
Scaffolds_OCT15-MV-15m_NODE_1414_length_11516_cov_43.4172	Unknown	Unknown	Unknown	NA	15	Unknown	Unknown	Unknown	Unknown	Unknown	Unknown	11516	1	16	pVOGs_Homology	0.917768	0.0115207	2 - Complete phage contigs - category 2 (somewhat sure)	14	37.5	4.62553
Scaffolds_OCT15-MV-15m_NODE_1415_length_11512_cov_5.90137	Unknown	Unknown	Unknown	NA	15	Unknown	Unknown	Unknown	Unknown	Unknown	Unknown	11512	2	20	Unknown	0.368344	0.130609	3 - Complete phage contigs - category 3 (not so sure)	4	5	0.184252
Scaffolds_OCT15-MV-15m_NODE_1416_length_11511_cov_6.90503	10	Scaffolds_OCT15-MV-60m_NODE_89_length_18606_cov_11.2521	66.6667	NA	15	Unknown	Unknown	Unknown	Unknown	Unknown	Unknown	11511	3	15	Bona_Fide_Phage_Homology	0.296298	0.163837	2 - Complete phage contigs - category 2 (somewhat sure)	4	13.3333	1.25677
Scaffolds_OCT15-MV-15m_NODE_1417_length_11502_cov_55.3088	4	Scaffolds_OCT15-MV-15m_NODE_348_length_22369_cov_17.2874	40	NA	15	Unknown	Unknown	Unknown	Unknown	Unknown	Unknown	11502	4	10	Bona_Fide_Phage_Homology	0.99794	0.000485084	2 - Complete phage contigs - category 2 (somewhat sure)	1	20	1.53455
Scaffolds_OCT15-MV-15m_NODE_1418_length_11502_cov_33.5855	Unknown	Unknown	Unknown	NA	15	Unknown	Unknown	Unknown	Unknown	Unknown	Unknown	11502	8	21	pVOGs_Homology	0.988892	0.00254669	2 - Complete phage contigs - category 2 (somewhat sure)	1	19.0476	2.26308
Scaffolds_OCT15-MV-15m_NODE_1419_length_11501_cov_139.302	12	Scaffolds_OCT15-MV-15m_NODE_214_length_27451_cov_123.387	70.5882	NA	15	Unknown	Unknown	Unknown	Unknown	Unknown	Unknown	11501	1	17	Bona_Fide_Phage_Homology	0.925737	0.0104293	2 - Complete phage contigs - category 2 (somewhat sure)	11	17.6471	1.5833
Scaffolds_OCT15-MV-15m_NODE_141_length_31228_cov_5.12389	Unknown	Unknown	Unknown	NA	15	Unknown	Unknown	Unknown	Unknown	Unknown	Unknown	31228	5	29	pVOGs_Homology	0.933779	0.00933786	2 - Complete phage contigs - category 2 (somewhat sure)	15	68.9655	11.7106
Scaffolds_OCT15-MV-15m_NODE_1420_length_11499_cov_4.7673	Unknown	Unknown	Unknown	NA	15	Unknown	Unknown	Unknown	Unknown	Unknown	Unknown	11499	1	20	pVOGs_Homology	0.902258	0.012976	2 - Complete phage contigs - category 2 (somewhat sure)	16	30	3.4837
Scaffolds_OCT15-MV-15m_NODE_1421_length_11493_cov_47.2953	Unknown	Unknown	Unknown	NA	15	Unknown	Unknown	Unknown	Unknown	Unknown	Unknown	11493	Unknown	11	pVOGs_Homology	0.848326	0.02195	2 - Complete phage contigs - category 2 (somewhat sure)	8	72.7273	7.72572
Scaffolds_OCT15-MV-15m_NODE_1422_length_11490_cov_12.3667	4	Scaffolds_OCT15-MV-15m_NODE_400_length_21042_cov_8.23743	50	NA	15	Unknown	Unknown	Unknown	Unknown	Unknown	Unknown	11490	Unknown	8	Bona_Fide_Phage_Homology	0.970207	0.00521465	2 - Complete phage contigs - category 2 (somewhat sure)	3	Unknown	Unknown
Scaffolds_OCT15-MV-15m_NODE_1423_length_11488_cov_9.2177	12	Scaffolds_OCT15-MV-15m_NODE_317_length_23245_cov_46.243	85.7143	NA	15	Unknown	Unknown	Unknown	Unknown	Unknown	Unknown	11488	Unknown	14	Bona_Fide_Phage_Homology	0.951578	0.00703371	2 - Complete phage contigs - category 2 (somewhat sure)	14	14.2857	1.52216
Scaffolds_OCT15-MV-15m_NODE_1424_length_11481_cov_4.74427	Unknown	Unknown	Unknown	NA	15	Unknown	Unknown	Unknown	Unknown	Unknown	Unknown	11481	2	21	Unknown	0.589624	0.0683968	3 - Complete phage contigs - category 3 (not so sure)	3	14.2857	1.90053
Scaffolds_OCT15-MV-15m_NODE_1425_length_11478_cov_73.1346	14	Scaffolds_OCT15-MV-45m_NODE_18_length_37340_cov_27.2038	70	NA	15	Unknown	Unknown	Unknown	Unknown	Unknown	Unknown	11478	7	20	Bona_Fide_Phage_Homology	0.877608	0.0167354	2 - Complete phage contigs - category 2 (somewhat sure)	1	15	1.01906
Scaffolds_OCT15-MV-15m_NODE_1426_length_11473_cov_6.32247	Unknown	Unknown	Unknown	NA	15	Unknown	Unknown	Unknown	Unknown	Unknown	Unknown	11473	7	13	pVOGs_Homology	0.982625	0.00339559	2 - Complete phage contigs - category 2 (somewhat sure)	2	46.1538	4.0807
Scaffolds_OCT15-MV-15m_NODE_1427_length_11464_cov_12.6364	4	Scaffolds_OCT15-MV-15m_NODE_33_length_50833_cov_197.059	33.3333	NA	15	Unknown	Unknown	Unknown	Unknown	Unknown	Unknown	11464	Unknown	12	Bona_Fide_Phage_Homology	0.970334	0.00521465	2 - Complete phage contigs - category 2 (somewhat sure)	9	Unknown	Unknown
Scaffolds_OCT15-MV-15m_NODE_1428_length_11463_cov_31.1174	8	Scaffolds_OCT15-MV-60m_NODE_89_length_18606_cov_11.2521	57.1429	NA	15	Unknown	Unknown	Unknown	Unknown	Unknown	Unknown	11463	3	14	Bona_Fide_Phage_Homology	0.686944	0.0481446	2 - Complete phage contigs - category 2 (somewhat sure)	6	14.2857	1.93993
Scaffolds_OCT15-MV-15m_NODE_1429_length_11457_cov_15.0221	12	Scaffolds_OCT15-MV-15m_NODE_124_length_32346_cov_11.8862	57.1429	NA	15	Unknown	Unknown	Unknown	Unknown	Unknown	Unknown	11457	3	21	Bona_Fide_Phage_Homology	0.52014	0.0830706	2 - Complete phage contigs - category 2 (somewhat sure)	7	Unknown	Unknown
Scaffolds_OCT15-MV-15m_NODE_142_length_31192_cov_698.17	23	Scaffolds_OCT15-MV-45m_NODE_1_length_121671_cov_117.688	82.1429	NA	15	Unknown	Unknown	Unknown	Unknown	Unknown	Unknown	31192	4	28	Bona_Fide_Phage_Homology	0.552484	0.0764007	2 - Complete phage contigs - category 2 (somewhat sure)	7	7.14286	0.894552
Scaffolds_OCT15-MV-15m_NODE_1430_length_11455_cov_4.37	Unknown	Unknown	Unknown	NA	15	Unknown	Unknown	Unknown	Unknown	Unknown	Unknown	11455	4	9	pVOGs_Homology	0.987149	0.00278923	2 - Complete phage contigs - category 2 (somewhat sure)	3	44.4444	2.21144
Scaffolds_OCT15-MV-15m_NODE_1431_length_11450_cov_5.77648	Unknown	Unknown	Unknown	NA	15	Unknown	Unknown	Unknown	Unknown	Unknown	Unknown	11450	Unknown	13	pVOGs_Homology	0.624971	0.0612418	2 - Complete phage contigs - category 2 (somewhat sure)	9	46.1538	3.57281
Scaffolds_OCT15-MV-15m_NODE_1432_length_11445_cov_4.11133	1	Scaffolds_OCT15-MV-15m_NODE_45_length_46418_cov_14.3599	10	NA	15	Unknown	Unknown	Unknown	Unknown	Unknown	Unknown	11445	1	10	Unknown	0.297992	0.162988	3 - Complete phage contigs - category 3 (not so sure)	Unknown	Unknown	Unknown
Scaffolds_OCT15-MV-15m_NODE_1433_length_11437_cov_123.053	9	Scaffolds_OCT15-MV-15m_NODE_2674_length_8220_cov_173.045	25.7143	NA	15	Unknown	Unknown	Unknown	Unknown	Unknown	Unknown	11437	Unknown	35	Bona_Fide_Phage_Homology	0.977011	0.00388067	2 - Complete phage contigs - category 2 (somewhat sure)	26	5.71429	1.54713
Scaffolds_OCT15-MV-15m_NODE_1434_length_11430_cov_107.417	Unknown	Unknown	Unknown	NA	15	Unknown	Unknown	Unknown	Unknown	Unknown	Unknown	11430	4	20	pVOGs_Homology	0.984087	0.00327431	2 - Complete phage contigs - category 2 (somewhat sure)	5	20	3.54503
Scaffolds_OCT15-MV-15m_NODE_1435_length_11426_cov_5.18908	Unknown	Unknown	Unknown	NA	15	Unknown	Unknown	Unknown	Unknown	Unknown	Unknown	11426	8	12	Unknown	0.285832	0.169052	NA	Unknown	Unknown	Unknown
Scaffolds_OCT15-MV-15m_NODE_1436_length_11422_cov_26.0692	Unknown	Unknown	Unknown	NA	15	Unknown	Unknown	Unknown	Unknown	Unknown	Unknown	11422	5	19	pVOGs_Homology	0.801166	0.0283774	2 - Complete phage contigs - category 2 (somewhat sure)	6	36.8421	3.90993
Scaffolds_OCT15-MV-15m_NODE_1437_length_11420_cov_203.106	13	Scaffolds_OCT15-MV-15m_NODE_29_length_53130_cov_37.2171	86.6667	NA	15	Unknown	Unknown	Unknown	Unknown	Unknown	Unknown	11420	5	15	Bona_Fide_Phage_Homology	0.434066	0.108174	2 - Complete phage contigs - category 2 (somewhat sure)	4	26.6667	1.75402
Scaffolds_OCT15-MV-15m_NODE_1438_length_11418_cov_4.92115	8	Scaffolds_OCT15-MV-15m_NODE_43_length_46666_cov_9.89144	72.7273	NA	15	Unknown	Unknown	Unknown	Unknown	Unknown	Unknown	11418	Unknown	11	Bona_Fide_Phage_Homology	0.384861	0.125152	2 - Complete phage contigs - category 2 (somewhat sure)	3	9.09091	0.893015
Scaffolds_OCT15-MV-15m_NODE_1439_length_11416_cov_58.3207	Unknown	Unknown	Unknown	NA	15	Unknown	Unknown	Unknown	Unknown	Unknown	Unknown	11416	2	14	pVOGs_Homology	0.861989	0.0194033	2 - Complete phage contigs - category 2 (somewhat sure)	10	42.8571	4.34693
Scaffolds_OCT15-MV-15m_NODE_143_length_31184_cov_9.13791	11	Scaffolds_OCT15-MV-15m_NODE_674_length_16533_cov_62.6338	32.3529	NA	15	Unknown	Unknown	Unknown	Unknown	Unknown	Unknown	31184	3	34	Bona_Fide_Phage_Homology	0.953242	0.00679117	2 - Complete phage contigs - category 2 (somewhat sure)	4	5.88235	2
Scaffolds_OCT15-MV-15m_NODE_1440_length_11414_cov_17.0386	Unknown	Unknown	Unknown	NA	15	Unknown	Unknown	Unknown	Unknown	Unknown	Unknown	11414	Unknown	26	pVOGs_Homology	0.997175	0.000606355	2 - Complete phage contigs - category 2 (somewhat sure)	23	26.9231	4.89125
Scaffolds_OCT15-MV-15m_NODE_1441_length_11413_cov_3.6826	Unknown	Unknown	Unknown	NA	15	Unknown	Unknown	Unknown	Unknown	Unknown	Unknown	11413	6	18	pVOGs_Homology	0.932953	0.00933786	2 - Complete phage contigs - category 2 (somewhat sure)	7	44.4444	5.94652
Scaffolds_OCT15-MV-15m_NODE_1442_length_11406_cov_7.963	9	Scaffolds_OCT15-MV-15m_NODE_193_length_28436_cov_42.239	69.2308	NA	15	Unknown	Unknown	Unknown	Unknown	Unknown	Unknown	11406	3	13	Bona_Fide_Phage_Homology	0.960067	0.00642736	2 - Complete phage contigs - category 2 (somewhat sure)	2	15.3846	1.66685
Scaffolds_OCT15-MV-15m_NODE_1443_length_11402_cov_54.6949	Unknown	Unknown	Unknown	NA	15	Unknown	Unknown	Unknown	Unknown	Unknown	Unknown	11402	Unknown	15	pVOGs_Homology	0.678605	0.0495998	2 - Complete phage contigs - category 2 (somewhat sure)	14	26.6667	3.21274
Scaffolds_OCT15-MV-15m_NODE_1444_length_11402_cov_29.6419	Unknown	Unknown	Unknown	NA	15	Unknown	Unknown	Unknown	Unknown	Unknown	Unknown	11402	6	17	pVOGs_Homology	0.752457	0.0365025	1 - Complete phage contigs - category 1 (sure)	8	17.6471	2.83271
Scaffolds_OCT15-MV-15m_NODE_1445_length_11390_cov_13.4815	14	Scaffolds_OCT15-MV-45m_NODE_1_length_121671_cov_117.688	82.3529	NA	15	Unknown	Unknown	Unknown	Unknown	Unknown	Unknown	11390	3	17	Bona_Fide_Phage_Homology	0.360582	0.134247	2 - Complete phage contigs - category 2 (somewhat sure)	2	5.88235	0.431324
Scaffolds_OCT15-MV-15m_NODE_1446_length_11383_cov_123.983	Unknown	Unknown	Unknown	NA	15	Unknown	Unknown	Unknown	Unknown	Unknown	Unknown	11383	Unknown	11	pVOGs_Homology	0.903686	0.012976	2 - Complete phage contigs - category 2 (somewhat sure)	5	36.3636	2.68133
Scaffolds_OCT15-MV-15m_NODE_1447_length_11379_cov_41.31	10	Scaffolds_OCT15-MV-15m_NODE_241_length_26270_cov_33.1204	71.4286	NA	15	Unknown	Unknown	Unknown	Unknown	Unknown	Unknown	11379	1	14	Bona_Fide_Phage_Homology	0.725932	0.0411108	2 - Complete phage contigs - category 2 (somewhat sure)	5	7.14286	0.982758
Scaffolds_OCT15-MV-15m_NODE_1448_length_11377_cov_320.077	9	Scaffolds_OCT15-MV-60m_NODE_62_length_21893_cov_12.24	64.2857	NA	15	Unknown	Unknown	Unknown	Unknown	Unknown	Unknown	11377	Unknown	14	Bona_Fide_Phage_Homology	0.650815	0.0556634	2 - Complete phage contigs - category 2 (somewhat sure)	5	21.4286	0.974631
Scaffolds_OCT15-MV-15m_NODE_1449_length_11376_cov_8.43309	Unknown	Unknown	Unknown	NA	15	Unknown	Unknown	Unknown	Unknown	Unknown	Unknown	11376	4	18	pVOGs_Homology	0.614122	0.064031	2 - Complete phage contigs - category 2 (somewhat sure)	7	27.7778	3.00981
Scaffolds_OCT15-MV-15m_NODE_144_length_31178_cov_14.1511	Unknown	Unknown	Unknown	NA	15	Unknown	Unknown	Unknown	Unknown	Unknown	Unknown	31178	8	45	pVOGs_Homology	0.866356	0.018797	2 - Complete phage contigs - category 2 (somewhat sure)	21	17.7778	6.53114
Scaffolds_OCT15-MV-15m_NODE_1450_length_11376_cov_3.88102	Unknown	Unknown	Unknown	NA	15	Bacteria	Cyanobacteria	Unknown	Unknown	Unknown	Unknown	11376	Unknown	16	pVOGs_Homology	0.997377	0.000606355	2 - Complete phage contigs - category 2 (somewhat sure)	16	100	13.8721
Scaffolds_OCT15-MV-15m_NODE_1451_length_11369_cov_9.63258	5	Scaffolds_OCT15-MV-60m_NODE_27_length_29054_cov_10.5294	71.4286	NA	15	Unknown	Unknown	Unknown	Unknown	Unknown	Unknown	11369	Unknown	7	Bona_Fide_Phage_Homology	0.977655	0.0037594	2 - Complete phage contigs - category 2 (somewhat sure)	1	14.2857	0.781253
Scaffolds_OCT15-MV-15m_NODE_1452_length_11365_cov_6.65022	10	Scaffolds_OCT15-MV-15m_NODE_320_length_23165_cov_21.8421	100	NA	15	Unknown	Unknown	Unknown	Unknown	Unknown	Unknown	11365	Unknown	10	Bona_Fide_Phage_Homology	0.140233	0.279651	3 - Complete phage contigs - category 3 (not so sure)	Unknown	Unknown	Unknown
Scaffolds_OCT15-MV-15m_NODE_1453_length_11358_cov_298.449	5	Scaffolds_OCT15-MV-15m_NODE_607_length_17335_cov_7.686	55.5556	NA	15	Unknown	Unknown	Unknown	Unknown	Unknown	Unknown	11358	3	9	Bona_Fide_Phage_Homology	0.965525	0.00557846	1 - Complete phage contigs - category 1 (sure)	4	22.2222	1.77263
Scaffolds_OCT15-MV-15m_NODE_1454_length_11353_cov_7.74898	4	Scaffolds_OCT15-MV-15m_NODE_100_length_35015_cov_17.4451	25	NA	15	Unknown	Unknown	Unknown	Unknown	Unknown	Unknown	11353	3	16	Bona_Fide_Phage_Homology	0.951504	0.00703371	6 - Prophages - category 3 (not so sure)	7	6.25	0.014796
Scaffolds_OCT15-MV-15m_NODE_1455_length_11351_cov_20.5763	Unknown	Unknown	Unknown	NA	15	Bacteria	Proteobacteria	Alphaproteobacteria	Unknown	Unknown	Candidatus Puniceispirillum	11351	Unknown	10	pVOGs_Homology	0.975886	0.00400194	1 - Complete phage contigs - category 1 (sure)	9	30	2.54753
Scaffolds_OCT15-MV-15m_NODE_1456_length_11350_cov_5.59265	10	Scaffolds_OCT15-MV-45m_NODE_1_length_121671_cov_117.688	33.3333	NA	15	Unknown	Unknown	Unknown	Unknown	Unknown	Unknown	11350	8	30	Bona_Fide_Phage_Homology	0.629877	0.0597866	2 - Complete phage contigs - category 2 (somewhat sure)	Unknown	10	0.646444
Scaffolds_OCT15-MV-15m_NODE_1457_length_11347_cov_65.1754	Unknown	Unknown	Unknown	NA	15	Unknown	Unknown	Unknown	Unknown	Unknown	Unknown	11347	Unknown	10	pVOGs_Homology	0.947308	0.00727626	1 - Complete phage contigs - category 1 (sure)	10	40	3.21274
Scaffolds_OCT15-MV-15m_NODE_1458_length_11335_cov_375.166	Unknown	Unknown	Unknown	NA	15	Unknown	Unknown	Unknown	Unknown	Unknown	Unknown	11335	6	21	pVOGs_Homology	0.707822	0.0443852	2 - Complete phage contigs - category 2 (somewhat sure)	10	28.5714	4.15484
Scaffolds_OCT15-MV-15m_NODE_1459_length_11332_cov_4.85954	Unknown	Unknown	Unknown	NA	15	Unknown	Unknown	Unknown	Unknown	Unknown	Unknown	11332	7	17	Unknown	0.338395	0.143463	NA	5	17.6471	1.97334
Scaffolds_OCT15-MV-15m_NODE_145_length_31130_cov_16.8398	Unknown	Unknown	Unknown	NA	15	Unknown	Unknown	Unknown	Unknown	Unknown	Unknown	31130	11	46	pVOGs_Homology	0.765397	0.0340771	2 - Complete phage contigs - category 2 (somewhat sure)	10	19.5652	2.99832
Scaffolds_OCT15-MV-15m_NODE_1460_length_11331_cov_52.6635	Unknown	Unknown	Unknown	NA	15	Unknown	Unknown	Unknown	Unknown	Unknown	Unknown	11331	4	17	pVOGs_Homology	0.253001	0.188091	2 - Complete phage contigs - category 2 (somewhat sure)	8	35.2941	2.12893
Scaffolds_OCT15-MV-15m_NODE_1461_length_11331_cov_7.1693	Unknown	Unknown	Unknown	NA	15	Unknown	Unknown	Unknown	Unknown	Unknown	Unknown	11331	2	20	pVOGs_Homology	0.900185	0.0130973	2 - Complete phage contigs - category 2 (somewhat sure)	8	25	2.06759
Scaffolds_OCT15-MV-15m_NODE_1462_length_11323_cov_19.9272	Unknown	Unknown	Unknown	Complete	15	Unknown	Unknown	Unknown	Unknown	Unknown	Unknown	11323	7	24	pVOGs_Homology	0.973936	0.00436575	2 - Complete phage contigs - category 2 (somewhat sure)	3	20.8333	3.07445
Scaffolds_OCT15-MV-15m_NODE_1463_length_11322_cov_26.0375	6	Scaffolds_OCT15-MV-15m_NODE_987_length_13719_cov_18.6623	54.5455	NA	15	Unknown	Unknown	Unknown	Unknown	Unknown	Unknown	11322	1	11	Bona_Fide_Phage_Homology	0.97349	0.00448702	1 - Complete phage contigs - category 1 (sure)	4	18.1818	1.71211
Scaffolds_OCT15-MV-15m_NODE_1464_length_11321_cov_12.1602	Unknown	Unknown	Unknown	NA	15	Unknown	Unknown	Unknown	Unknown	Unknown	Unknown	11321	6	29	pVOGs_Homology	0.980413	0.00363813	2 - Complete phage contigs - category 2 (somewhat sure)	10	27.5862	3.42965
Scaffolds_OCT15-MV-15m_NODE_1465_length_11318_cov_4.90349	Unknown	Unknown	Unknown	NA	15	Unknown	Unknown	Unknown	Unknown	Unknown	Unknown	11318	6	29	Unknown	0.893923	0.0140674	3 - Complete phage contigs - category 3 (not so sure)	Unknown	3.44828	0.170603
Scaffolds_OCT15-MV-15m_NODE_1466_length_11317_cov_10.4124	Unknown	Unknown	Unknown	NA	15	Unknown	Unknown	Unknown	Unknown	Unknown	Unknown	11317	Unknown	9	Unknown	0.979069	0.00363813	3 - Complete phage contigs - category 3 (not so sure)	1	Unknown	Unknown
Scaffolds_OCT15-MV-15m_NODE_1467_length_11307_cov_326.933	Unknown	Unknown	Unknown	NA	15	Unknown	Unknown	Unknown	Unknown	Unknown	Unknown	11307	1	20	pVOGs_Homology	0.928539	0.0101868	2 - Complete phage contigs - category 2 (somewhat sure)	10	20	2.74111
Scaffolds_OCT15-MV-15m_NODE_1468_length_11301_cov_71.456	2	Scaffolds_OCT15-MV-15m_NODE_2204_length_9103_cov_36.6145	13.3333	NA	15	Unknown	Unknown	Unknown	Unknown	Unknown	Unknown	11301	1	15	Unknown	0.87913	0.0166141	3 - Complete phage contigs - category 3 (not so sure)	2	13.3333	1.95479
Scaffolds_OCT15-MV-15m_NODE_1469_length_11295_cov_5.26174	5	Scaffolds_OCT15-MV-15m_NODE_250_length_25838_cov_175.642	35.7143	NA	15	Unknown	Unknown	Unknown	Unknown	Unknown	Unknown	11295	1	14	Bona_Fide_Phage_Homology	0.965816	0.00557846	2 - Complete phage contigs - category 2 (somewhat sure)	6	Unknown	Unknown
Scaffolds_OCT15-MV-15m_NODE_146_length_31023_cov_28.3275	18	Scaffolds_OCT15-MV-45m_NODE_24_length_33549_cov_18.9975	78.2609	NA	15	Unknown	Unknown	Unknown	Unknown	Unknown	Unknown	31023	4	23	Bona_Fide_Phage_Homology	0.882152	0.016129	2 - Complete phage contigs - category 2 (somewhat sure)	5	4.34783	1
Scaffolds_OCT15-MV-15m_NODE_1470_length_11294_cov_10.5459	4	Scaffolds_OCT15-MV-15m_NODE_205_length_27717_cov_38.9088	44.4444	NA	15	Unknown	Unknown	Unknown	Unknown	Unknown	Unknown	11294	Unknown	9	Bona_Fide_Phage_Homology	0.989228	0.00242542	2 - Complete phage contigs - category 2 (somewhat sure)	4	Unknown	Unknown
Scaffolds_OCT15-MV-15m_NODE_1471_length_11293_cov_11.4752	2	Scaffolds_OCT15-MV-15m_NODE_1385_length_11655_cov_104.249	25	NA	15	Unknown	Unknown	Unknown	Unknown	Unknown	Unknown	11293	Unknown	8	Unknown	0.927748	0.0101868	2 - Complete phage contigs - category 2 (somewhat sure)	4	12.5	0.984464
Scaffolds_OCT15-MV-15m_NODE_1472_length_11289_cov_79.6059	Unknown	Unknown	Unknown	NA	15	Unknown	Unknown	Unknown	Unknown	Unknown	Unknown	11289	2	17	pVOGs_Homology	0.84093	0.0227989	2 - Complete phage contigs - category 2 (somewhat sure)	9	41.1765	4.59541
Scaffolds_OCT15-MV-15m_NODE_1473_length_11288_cov_6.54705	Unknown	Unknown	Unknown	NA	15	Bacteria	Proteobacteria	Alphaproteobacteria	Pelagibacterales	Unknown	Unknown	11288	14	14	Unknown	0.128607	0.293112	NA	Unknown	7.14286	0.00334562
Scaffolds_OCT15-MV-15m_NODE_1474_length_11287_cov_157.223	Unknown	Unknown	Unknown	NA	15	Bacteria	Proteobacteria	Alphaproteobacteria	Pelagibacterales	Pelagibacteraceae	Candidatus Pelagibacter	11287	Unknown	8	pVOGs_Homology	0.914969	0.0117633	1 - Complete phage contigs - category 1 (sure)	8	50	2.49739
Scaffolds_OCT15-MV-15m_NODE_1475_length_11284_cov_17.5033	Unknown	Unknown	Unknown	NA	15	Unknown	Unknown	Unknown	Unknown	Unknown	Unknown	11284	8	21	pVOGs_Homology	0.830036	0.0243755	2 - Complete phage contigs - category 2 (somewhat sure)	3	38.0952	5.07903
Scaffolds_OCT15-MV-15m_NODE_1476_length_11282_cov_26.5859	Unknown	Unknown	Unknown	NA	15	Unknown	Unknown	Unknown	Unknown	Unknown	Unknown	11282	5	20	pVOGs_Homology	0.892251	0.0145525	2 - Complete phage contigs - category 2 (somewhat sure)	8	15	2.11195
Scaffolds_OCT15-MV-15m_NODE_1477_length_11279_cov_7.16447	5	Scaffolds_OCT15-MV-45m_NODE_335_length_10751_cov_20.2875	41.6667	NA	15	Unknown	Unknown	Unknown	Unknown	Unknown	Unknown	11279	5	12	Bona_Fide_Phage_Homology	0.499791	0.0878001	2 - Complete phage contigs - category 2 (somewhat sure)	5	8.33333	0.00633249
Scaffolds_OCT15-MV-15m_NODE_1478_length_11279_cov_4.30417	3	Scaffolds_OCT15-MV-15m_NODE_270_length_24952_cov_33.0635	13.0435	NA	15	Unknown	Unknown	Unknown	Unknown	Unknown	Unknown	11279	2	23	Unknown	0.656151	0.0543294	3 - Complete phage contigs - category 3 (not so sure)	4	4.34783	0.107169
Scaffolds_OCT15-MV-15m_NODE_1479_length_11275_cov_16.9588	2	Scaffolds_OCT15-MV-15m_NODE_231_length_26737_cov_101.239	28.5714	NA	15	Unknown	Unknown	Unknown	Unknown	Unknown	Unknown	11275	Unknown	7	Unknown	0.936585	0.00897405	2 - Complete phage contigs - category 2 (somewhat sure)	2	Unknown	Unknown
Scaffolds_OCT15-MV-15m_NODE_147_length_30999_cov_18.6529	Unknown	Unknown	Unknown	NA	15	Unknown	Unknown	Unknown	Unknown	Unknown	Unknown	30999	1	34	pVOGs_Homology	0.955797	0.00654863	2 - Complete phage contigs - category 2 (somewhat sure)	5	11.7647	3.93925
Scaffolds_OCT15-MV-15m_NODE_1480_length_11271_cov_105.242	7	Scaffolds_OCT15-MV-15m_NODE_1304_length_12002_cov_13.8157	50	NA	15	Unknown	Unknown	Unknown	Unknown	Unknown	Unknown	11271	2	14	Bona_Fide_Phage_Homology	0.668948	0.0516614	2 - Complete phage contigs - category 2 (somewhat sure)	6	14.2857	0.606942
Scaffolds_OCT15-MV-15m_NODE_1481_length_11270_cov_10.77	Unknown	Unknown	Unknown	NA	15	Unknown	Unknown	Unknown	Unknown	Unknown	Unknown	11270	2	14	pVOGs_Homology	0.854645	0.0207373	2 - Complete phage contigs - category 2 (somewhat sure)	5	42.8571	3.82727
Scaffolds_OCT15-MV-15m_NODE_1482_length_11270_cov_5.02595	Unknown	Unknown	Unknown	NA	15	Unknown	Unknown	Unknown	Unknown	Unknown	Unknown	11270	Unknown	7	pVOGs_Homology	0.982071	0.00339559	1 - Complete phage contigs - category 1 (sure)	5	85.7143	5.75779
Scaffolds_OCT15-MV-15m_NODE_1483_length_11268_cov_10.2957	Unknown	Unknown	Unknown	NA	15	Unknown	Unknown	Unknown	Unknown	Unknown	Unknown	11268	4	9	pVOGs_Homology	0.310631	0.157167	2 - Complete phage contigs - category 2 (somewhat sure)	4	44.4444	3.39328
Scaffolds_OCT15-MV-15m_NODE_1484_length_11253_cov_10.2884	5	Scaffolds_OCT15-MV-15m_NODE_124_length_32346_cov_11.8862	45.4545	NA	15	Unknown	Unknown	Unknown	Unknown	Unknown	Unknown	11253	1	11	Bona_Fide_Phage_Homology	0.959562	0.00642736	2 - Complete phage contigs - category 2 (somewhat sure)	7	18.1818	1.22433
Scaffolds_OCT15-MV-15m_NODE_1485_length_11251_cov_4.45364	2	Scaffolds_OCT15-MV-15m_NODE_1557_length_10989_cov_11.2989	28.5714	NA	15	Unknown	Unknown	Unknown	Unknown	Unknown	Unknown	11251	Unknown	7	Unknown	0.979775	0.00363813	3 - Complete phage contigs - category 3 (not so sure)	1	14.2857	0.238282
Scaffolds_OCT15-MV-15m_NODE_1486_length_11243_cov_5.93725	Unknown	Unknown	Unknown	NA	15	Unknown	Unknown	Unknown	Unknown	Unknown	Unknown	11243	4	19	pVOGs_Homology	0.897833	0.0137036	2 - Complete phage contigs - category 2 (somewhat sure)	9	21.0526	2.48429
Scaffolds_OCT15-MV-15m_NODE_1487_length_11236_cov_4.39853	5	Scaffolds_OCT15-MV-15m_NODE_1_length_110843_cov_64.3207	50	NA	15	Unknown	Unknown	Unknown	Unknown	Unknown	Unknown	11236	Unknown	10	Bona_Fide_Phage_Homology	0.768234	0.033592	3 - Complete phage contigs - category 3 (not so sure)	6	Unknown	Unknown
Scaffolds_OCT15-MV-15m_NODE_1488_length_11232_cov_4.25418	8	Scaffolds_OCT15-MV-15m_NODE_721_length_15967_cov_60.0958	66.6667	NA	15	Unknown	Unknown	Unknown	Unknown	Unknown	Unknown	11232	1	12	Bona_Fide_Phage_Homology	0.996178	0.000970167	2 - Complete phage contigs - category 2 (somewhat sure)	3	8.33333	0.984464
Scaffolds_OCT15-MV-15m_NODE_1489_length_11226_cov_11.2414	6	Scaffolds_OCT15-MV-45m_NODE_1_length_121671_cov_117.688	37.5	NA	15	Unknown	Unknown	Unknown	Unknown	Unknown	Unknown	11226	6	16	Bona_Fide_Phage_Homology	0.617376	0.0631821	2 - Complete phage contigs - category 2 (somewhat sure)	5	18.75	0.0128027
Scaffolds_OCT15-MV-15m_NODE_148_length_30989_cov_134.856	Unknown	Unknown	Unknown	NA	15	Unknown	Unknown	Unknown	Unknown	Unknown	Unknown	30989	9	37	pVOGs_Homology	0.940795	0.00848896	2 - Complete phage contigs - category 2 (somewhat sure)	20	35.1351	8.23382
Scaffolds_OCT15-MV-15m_NODE_1490_length_11224_cov_16.7759	7	Scaffolds_OCT15-MV-45m_NODE_1018_length_6711_cov_10.9075	25.9259	NA	15	Unknown	Unknown	Unknown	Unknown	Unknown	Unknown	11224	1	27	Bona_Fide_Phage_Homology	0.919117	0.0111569	2 - Complete phage contigs - category 2 (somewhat sure)	15	11.1111	1.97799
Scaffolds_OCT15-MV-15m_NODE_1491_length_11222_cov_6.50721	Unknown	Unknown	Unknown	NA	15	Unknown	Unknown	Unknown	Unknown	Unknown	Unknown	11222	Unknown	9	pVOGs_Homology	0.966325	0.00545719	2 - Complete phage contigs - category 2 (somewhat sure)	4	44.4444	3.91909
Scaffolds_OCT15-MV-15m_NODE_1492_length_11219_cov_22.9821	Unknown	Unknown	Unknown	NA	15	Unknown	Unknown	Unknown	Unknown	Unknown	Unknown	11219	1	15	pVOGs_Homology	0.8096	0.0269221	2 - Complete phage contigs - category 2 (somewhat sure)	14	40	3.06001
Scaffolds_OCT15-MV-15m_NODE_1493_length_11209_cov_6.24198	4	Scaffolds_OCT15-MV-15m_NODE_1_length_110843_cov_64.3207	66.6667	NA	15	Unknown	Unknown	Unknown	Unknown	Unknown	Unknown	11209	Unknown	6	Bona_Fide_Phage_Homology	0.445114	0.104778	2 - Complete phage contigs - category 2 (somewhat sure)	4	16.6667	1
Scaffolds_OCT15-MV-15m_NODE_1494_length_11205_cov_10.0004	Unknown	Unknown	Unknown	NA	15	Unknown	Unknown	Unknown	Unknown	Unknown	Unknown	11205	5	12	pVOGs_Homology	0.965058	0.00557846	2 - Complete phage contigs - category 2 (somewhat sure)	4	33.3333	3.01903
Scaffolds_OCT15-MV-15m_NODE_1495_length_11202_cov_3.7594	3	Scaffolds_OCT15-MV-15m_NODE_15_length_65784_cov_24.4543	60	NA	15	Unknown	Unknown	Unknown	Unknown	Unknown	Unknown	11202	Unknown	5	Bona_Fide_Phage_Homology	0.885719	0.0152801	2 - Complete phage contigs - category 2 (somewhat sure)	3	20	1
Scaffolds_OCT15-MV-15m_NODE_1496_length_11201_cov_135.472	9	Scaffolds_OCT15-MV-15m_NODE_775_length_15495_cov_5.84851	34.6154	NA	15	Unknown	Unknown	Unknown	Unknown	Unknown	Unknown	11201	Unknown	26	Bona_Fide_Phage_Homology	0.940541	0.00861024	2 - Complete phage contigs - category 2 (somewhat sure)	21	3.84615	0.832707
Scaffolds_OCT15-MV-15m_NODE_1497_length_11190_cov_5.14836	4	Scaffolds_OCT15-MV-15m_NODE_43_length_46666_cov_9.89144	33.3333	NA	15	Unknown	Unknown	Unknown	Unknown	Unknown	Unknown	11190	3	12	Bona_Fide_Phage_Homology	0.988174	0.00254669	3 - Complete phage contigs - category 3 (not so sure)	1	25	0.47272
Scaffolds_OCT15-MV-15m_NODE_1498_length_11189_cov_12.2982	Unknown	Unknown	Unknown	NA	15	Unknown	Unknown	Unknown	Unknown	Unknown	Unknown	11189	Unknown	16	pVOGs_Homology	0.960328	0.00642736	2 - Complete phage contigs - category 2 (somewhat sure)	16	43.75	4.40552
Scaffolds_OCT15-MV-15m_NODE_1499_length_11182_cov_12.4625	Unknown	Unknown	Unknown	NA	15	Unknown	Unknown	Unknown	Unknown	Unknown	Unknown	11182	10	16	pVOGs_Homology	0.333113	0.146374	1 - Complete phage contigs - category 1 (sure)	Unknown	37.5	3.51806
Scaffolds_OCT15-MV-15m_NODE_149_length_30964_cov_81.5554	Unknown	Unknown	Unknown	NA	15	Unknown	Unknown	Unknown	Unknown	Unknown	Unknown	30964	1	32	Unknown	0.954435	0.0066699	2 - Complete phage contigs - category 2 (somewhat sure)	2	3.125	1
Scaffolds_OCT15-MV-15m_NODE_14_length_66571_cov_22.6817	Unknown	Unknown	Unknown	NA	15	Unknown	Unknown	Unknown	Unknown	Unknown	Unknown	66571	30	92	pVOGs_Homology	0.972748	0.00460829	2 - Complete phage contigs - category 2 (somewhat sure)	29	26.087	12.8064
Scaffolds_OCT15-MV-15m_NODE_1500_length_11180_cov_4.17924	9	Scaffolds_OCT15-MV-45m_NODE_1_length_121671_cov_117.688	56.25	NA	15	Unknown	Unknown	Unknown	Unknown	Unknown	Unknown	11180	6	16	Bona_Fide_Phage_Homology	0.531784	0.0807664	2 - Complete phage contigs - category 2 (somewhat sure)	8	25	0.217584
Scaffolds_OCT15-MV-15m_NODE_1501_length_11178_cov_11.7397	Unknown	Unknown	Unknown	NA	15	Unknown	Unknown	Unknown	Unknown	Unknown	Unknown	11178	2	15	pVOGs_Homology	0.887005	0.0150376	2 - Complete phage contigs - category 2 (somewhat sure)	10	40	3.87436
Scaffolds_OCT15-MV-15m_NODE_1502_length_11178_cov_6.48143	Unknown	Unknown	Unknown	NA	15	Unknown	Unknown	Unknown	Unknown	Unknown	Unknown	11178	Unknown	13	pVOGs_Homology	0.991775	0.00206161	2 - Complete phage contigs - category 2 (somewhat sure)	4	15.3846	2
Scaffolds_OCT15-MV-15m_NODE_1503_length_11176_cov_6.80559	3	Scaffolds_OCT15-MV-15m_NODE_1020_length_13429_cov_7.35442	60	NA	15	Unknown	Unknown	Unknown	Unknown	Unknown	Unknown	11176	Unknown	5	Bona_Fide_Phage_Homology	0.965635	0.00557846	2 - Complete phage contigs - category 2 (somewhat sure)	3	20	1
Scaffolds_OCT15-MV-15m_NODE_1504_length_11174_cov_5.27799	Unknown	Unknown	Unknown	NA	15	Unknown	Unknown	Unknown	Unknown	Unknown	Unknown	11174	3	18	pVOGs_Homology	0.932028	0.00945913	2 - Complete phage contigs - category 2 (somewhat sure)	7	38.8889	3.44803
Scaffolds_OCT15-MV-15m_NODE_1505_length_11174_cov_4.79854	2	Scaffolds_OCT15-MV-15m_NODE_2526_length_8488_cov_11.6124	28.5714	NA	15	Unknown	Unknown	Unknown	Unknown	Unknown	Unknown	11174	Unknown	7	Unknown	0.889368	0.0147951	2 - Complete phage contigs - category 2 (somewhat sure)	1	14.2857	1
Scaffolds_OCT15-MV-15m_NODE_1506_length_11170_cov_10.4377	Unknown	Unknown	Unknown	NA	15	Unknown	Unknown	Unknown	Unknown	Unknown	Unknown	11170	Unknown	23	pVOGs_Homology	0.990649	0.00218288	2 - Complete phage contigs - category 2 (somewhat sure)	22	21.7391	2.55256
Scaffolds_OCT15-MV-15m_NODE_1507_length_11169_cov_9.70695	3	Scaffolds_OCT15-MV-15m_NODE_1385_length_11655_cov_104.249	37.5	NA	15	Unknown	Unknown	Unknown	Unknown	Unknown	Unknown	11169	Unknown	8	Bona_Fide_Phage_Homology	0.937707	0.00873151	2 - Complete phage contigs - category 2 (somewhat sure)	4	Unknown	Unknown
Scaffolds_OCT15-MV-15m_NODE_1508_length_11164_cov_39.8318	Unknown	Unknown	Unknown	NA	15	Unknown	Unknown	Unknown	Unknown	Unknown	Unknown	11164	6	14	pVOGs_Homology	0.922003	0.0109144	1 - Complete phage contigs - category 1 (sure)	3	35.7143	3.52292
Scaffolds_OCT15-MV-15m_NODE_1509_length_11154_cov_26.0857	Unknown	Unknown	Unknown	NA	15	Unknown	Unknown	Unknown	Unknown	Unknown	Unknown	11154	4	8	pVOGs_Homology	0.762955	0.034926	2 - Complete phage contigs - category 2 (somewhat sure)	3	75	4.63873
Scaffolds_OCT15-MV-15m_NODE_150_length_30924_cov_116.775	Unknown	Unknown	Unknown	Complete	15	Unknown	Unknown	Unknown	Unknown	Unknown	Unknown	30924	9	43	pVOGs_Homology	0.904381	0.012976	2 - Complete phage contigs - category 2 (somewhat sure)	4	16.2791	3.80563
Scaffolds_OCT15-MV-15m_NODE_1510_length_11147_cov_3.77416	4	Scaffolds_OCT15-MV-15m_NODE_15_length_65784_cov_24.4543	80	NA	15	Unknown	Unknown	Unknown	Unknown	Unknown	Unknown	11147	Unknown	5	Bona_Fide_Phage_Homology	0.719535	0.0422023	2 - Complete phage contigs - category 2 (somewhat sure)	3	Unknown	Unknown
Scaffolds_OCT15-MV-15m_NODE_1511_length_11146_cov_6.63989	Unknown	Unknown	Unknown	NA	15	Unknown	Unknown	Unknown	Unknown	Unknown	Unknown	11146	1	12	pVOGs_Homology	0.989931	0.00218288	2 - Complete phage contigs - category 2 (somewhat sure)	9	25	2.13113
Scaffolds_OCT15-MV-15m_NODE_1512_length_11134_cov_13.5688	6	Scaffolds_OCT15-MV-45m_NODE_28_length_30908_cov_36.819	66.6667	NA	15	Unknown	Unknown	Unknown	Unknown	Unknown	Unknown	11134	Unknown	9	Bona_Fide_Phage_Homology	0.515632	0.0839195	1 - Complete phage contigs - category 1 (sure)	8	33.3333	1.80686
Scaffolds_OCT15-MV-15m_NODE_1513_length_11129_cov_28.8467	Unknown	Unknown	Unknown	NA	15	Unknown	Unknown	Unknown	Unknown	Unknown	Unknown	11129	7	20	pVOGs_Homology	0.966198	0.00545719	2 - Complete phage contigs - category 2 (somewhat sure)	9	15	2.07766
Scaffolds_OCT15-MV-15m_NODE_1514_length_11120_cov_11.8283	13	Scaffolds_OCT15-MV-60m_NODE_16_length_31225_cov_7.90128	100	NA	15	Unknown	Unknown	Unknown	Unknown	Unknown	Unknown	11120	1	13	Bona_Fide_Phage_Homology	0.427918	0.110114	2 - Complete phage contigs - category 2 (somewhat sure)	3	7.69231	0.980746
Scaffolds_OCT15-MV-15m_NODE_1515_length_11120_cov_10.1948	Unknown	Unknown	Unknown	NA	15	Unknown	Unknown	Unknown	Unknown	Unknown	Unknown	11120	Unknown	29	pVOGs_Homology	0.956809	0.00654863	2 - Complete phage contigs - category 2 (somewhat sure)	19	20.6897	3.81223
Scaffolds_OCT15-MV-15m_NODE_1516_length_11118_cov_4.81099	Unknown	Unknown	Unknown	NA	15	Unknown	Unknown	Unknown	Unknown	Unknown	Unknown	11118	8	26	pVOGs_Homology	0.11484	0.312273	2 - Complete phage contigs - category 2 (somewhat sure)	3	15.3846	2.69708
Scaffolds_OCT15-MV-15m_NODE_1517_length_11111_cov_75.155	Unknown	Unknown	Unknown	NA	15	Unknown	Unknown	Unknown	Unknown	Unknown	Unknown	11111	1	11	Unknown	0.215567	0.210648	3 - Complete phage contigs - category 3 (not so sure)	Unknown	Unknown	Unknown
Scaffolds_OCT15-MV-15m_NODE_1518_length_11111_cov_11.113	8	Scaffolds_OCT15-MV-45m_NODE_248_length_12310_cov_6.29645	47.0588	NA	15	Unknown	Unknown	Unknown	Unknown	Unknown	Unknown	11111	4	17	Bona_Fide_Phage_Homology	0.998957	0.000121271	2 - Complete phage contigs - category 2 (somewhat sure)	3	17.6471	1.62396
Scaffolds_OCT15-MV-15m_NODE_1519_length_11110_cov_6.34536	Unknown	Unknown	Unknown	NA	15	Unknown	Unknown	Unknown	Unknown	Unknown	Unknown	11110	Unknown	8	pVOGs_Homology	0.992971	0.00181906	1 - Complete phage contigs - category 1 (sure)	4	37.5	2.03066
Scaffolds_OCT15-MV-15m_NODE_151_length_30861_cov_73.7599	Unknown	Unknown	Unknown	NA	15	Unknown	Unknown	Unknown	Unknown	Unknown	Unknown	30861	6	51	pVOGs_Homology	0.888461	0.0147951	2 - Complete phage contigs - category 2 (somewhat sure)	12	19.6078	7.00304
Scaffolds_OCT15-MV-15m_NODE_1520_length_11107_cov_434.373	Unknown	Unknown	Unknown	NA	15	Unknown	Unknown	Unknown	Unknown	Unknown	Unknown	11107	4	24	pVOGs_Homology	0.968748	0.00533592	2 - Complete phage contigs - category 2 (somewhat sure)	11	20.8333	3.70744
Scaffolds_OCT15-MV-15m_NODE_1521_length_11106_cov_27.2523	10	Scaffolds_OCT15-MV-15m_NODE_409_length_20869_cov_18.5999	83.3333	NA	15	Unknown	Unknown	Unknown	Unknown	Unknown	Unknown	11106	1	12	Bona_Fide_Phage_Homology	0.959648	0.00642736	2 - Complete phage contigs - category 2 (somewhat sure)	4	8.33333	0.547133
Scaffolds_OCT15-MV-15m_NODE_1522_length_11106_cov_3.91648	2	Scaffolds_OCT15-MV-15m_NODE_4184_length_6355_cov_11.3206	11.1111	NA	15	Unknown	Unknown	Unknown	Unknown	Unknown	Unknown	11106	2	18	Unknown	0.162955	0.257822	3 - Complete phage contigs - category 3 (not so sure)	2	Unknown	Unknown
Scaffolds_OCT15-MV-15m_NODE_1523_length_11102_cov_5.45868	Unknown	Unknown	Unknown	NA	15	Unknown	Unknown	Unknown	Unknown	Unknown	Unknown	11102	Unknown	5	pVOGs_Homology	0.75535	0.0357749	2 - Complete phage contigs - category 2 (somewhat sure)	5	100	4.98075
Scaffolds_OCT15-MV-15m_NODE_1524_length_11102_cov_4.99801	Unknown	Unknown	Unknown	NA	15	Unknown	Unknown	Unknown	Unknown	Unknown	Unknown	11102	3	23	pVOGs_Homology	0.981139	0.00351686	2 - Complete phage contigs - category 2 (somewhat sure)	11	21.7391	4.46388
Scaffolds_OCT15-MV-15m_NODE_1525_length_11100_cov_43.6221	16	Scaffolds_OCT15-MV-15m_NODE_399_length_21049_cov_80.4689	84.2105	NA	15	Unknown	Unknown	Unknown	Unknown	Unknown	Unknown	11100	3	19	Bona_Fide_Phage_Homology	0.564606	0.0736114	2 - Complete phage contigs - category 2 (somewhat sure)	8	21.0526	1.14743
Scaffolds_OCT15-MV-15m_NODE_1526_length_11094_cov_8.64408	5	Scaffolds_OCT15-MV-15m_NODE_1474_length_11287_cov_157.223	62.5	NA	15	Unknown	Unknown	Unknown	Unknown	Unknown	Unknown	11094	Unknown	8	Bona_Fide_Phage_Homology	0.698825	0.0462042	1 - Complete phage contigs - category 1 (sure)	8	37.5	1.84348
Scaffolds_OCT15-MV-15m_NODE_1527_length_11089_cov_7.64229	Unknown	Unknown	Unknown	NA	15	Unknown	Unknown	Unknown	Unknown	Unknown	Unknown	11089	5	14	pVOGs_Homology	0.839394	0.0231627	NA	4	35.7143	3.5705
Scaffolds_OCT15-MV-15m_NODE_1528_length_11089_cov_5.06525	Unknown	Unknown	Unknown	NA	15	Unknown	Unknown	Unknown	Unknown	Unknown	Unknown	11089	Unknown	12	pVOGs_Homology	0.993836	0.00157652	2 - Complete phage contigs - category 2 (somewhat sure)	4	16.6667	2
Scaffolds_OCT15-MV-15m_NODE_1529_length_11088_cov_16.9669	Unknown	Unknown	Unknown	NA	15	Unknown	Unknown	Unknown	Unknown	Unknown	Unknown	11088	2	15	pVOGs_Homology	0.889457	0.0147951	2 - Complete phage contigs - category 2 (somewhat sure)	8	40	3.24398
Scaffolds_OCT15-MV-15m_NODE_152_length_30820_cov_24.1689	Unknown	Unknown	Unknown	NA	15	Unknown	Unknown	Unknown	Unknown	Unknown	Unknown	30820	13	46	pVOGs_Homology	0.732356	0.0397769	2 - Complete phage contigs - category 2 (somewhat sure)	13	23.913	6.70714
Scaffolds_OCT15-MV-15m_NODE_1530_length_11085_cov_18.228	6	Scaffolds_OCT15-MV-15m_NODE_337_length_22594_cov_121.88	66.6667	NA	15	Unknown	Unknown	Unknown	Unknown	Unknown	Unknown	11085	1	9	Bona_Fide_Phage_Homology	0.99673	0.000848896	2 - Complete phage contigs - category 2 (somewhat sure)	4	11.1111	1
Scaffolds_OCT15-MV-15m_NODE_1531_length_11085_cov_4.03345	5	Scaffolds_OCT15-MV-60m_NODE_17_length_31159_cov_9.32661	35.7143	NA	15	Unknown	Unknown	Unknown	Unknown	Unknown	Unknown	11085	9	14	Bona_Fide_Phage_Homology	0.470555	0.0959253	2 - Complete phage contigs - category 2 (somewhat sure)	3	14.2857	0.117324
Scaffolds_OCT15-MV-15m_NODE_1532_length_11079_cov_5.36003	Unknown	Unknown	Unknown	NA	15	Unknown	Unknown	Unknown	Unknown	Unknown	Unknown	11079	4	10	pVOGs_Homology	0.972065	0.00472957	2 - Complete phage contigs - category 2 (somewhat sure)	3	60	6
Scaffolds_OCT15-MV-15m_NODE_1533_length_11077_cov_4.76819	4	Scaffolds_OCT15-MV-15m_NODE_26_length_57009_cov_222.679	57.1429	NA	15	Unknown	Unknown	Unknown	Unknown	Unknown	Unknown	11077	Unknown	7	Bona_Fide_Phage_Homology	0.945364	0.0075188	2 - Complete phage contigs - category 2 (somewhat sure)	4	28.5714	1.93925
Scaffolds_OCT15-MV-15m_NODE_1534_length_11069_cov_789.883	Unknown	Unknown	Unknown	NA	15	Unknown	Unknown	Unknown	Unknown	Unknown	Unknown	11069	7	22	pVOGs_Homology	0.688422	0.047902	2 - Complete phage contigs - category 2 (somewhat sure)	7	22.7273	3.24417
Scaffolds_OCT15-MV-15m_NODE_1535_length_11062_cov_8.10657	Unknown	Unknown	Unknown	NA	15	Unknown	Unknown	Unknown	Unknown	Unknown	Unknown	11062	Unknown	9	pVOGs_Homology	0.975227	0.00400194	1 - Complete phage contigs - category 1 (sure)	4	33.3333	2.56286
Scaffolds_OCT15-MV-15m_NODE_1536_length_11059_cov_5.16212	5	Scaffolds_OCT15-MV-15m_NODE_1553_length_11005_cov_7.08521	21.7391	NA	15	Unknown	Unknown	Unknown	Unknown	Unknown	Unknown	11059	4	23	Bona_Fide_Phage_Homology	0.972998	0.00460829	2 - Complete phage contigs - category 2 (somewhat sure)	7	8.69565	1.43449
Scaffolds_OCT15-MV-15m_NODE_1537_length_11057_cov_57.228	9	Scaffolds_OCT15-MV-15m_NODE_705_length_16162_cov_20.7402	50	NA	15	Unknown	Unknown	Unknown	Unknown	Unknown	Unknown	11057	3	18	Bona_Fide_Phage_Homology	0.837189	0.0234053	2 - Complete phage contigs - category 2 (somewhat sure)	7	11.1111	1.77263
Scaffolds_OCT15-MV-15m_NODE_1538_length_11056_cov_28.5153	Unknown	Unknown	Unknown	NA	15	Unknown	Unknown	Unknown	Unknown	Unknown	Unknown	11056	6	21	pVOGs_Homology	0.977417	0.0037594	2 - Complete phage contigs - category 2 (somewhat sure)	4	28.5714	4.49817
Scaffolds_OCT15-MV-15m_NODE_1539_length_11054_cov_8.78571	12	Scaffolds_OCT15-MV-15m_NODE_1418_length_11502_cov_33.5855	80	NA	15	Unknown	Unknown	Unknown	Unknown	Unknown	Unknown	11054	6	15	Bona_Fide_Phage_Homology	0.992467	0.00194033	2 - Complete phage contigs - category 2 (somewhat sure)	1	20	1.49862
Scaffolds_OCT15-MV-15m_NODE_153_length_30711_cov_14.4442	Unknown	Unknown	Unknown	NA	15	Unknown	Unknown	Unknown	Unknown	Unknown	Unknown	30711	Unknown	23	pVOGs_Homology	0.600805	0.0664565	2 - Complete phage contigs - category 2 (somewhat sure)	15	26.087	5.40648
Scaffolds_OCT15-MV-15m_NODE_1540_length_11052_cov_4.91543	Unknown	Unknown	Unknown	NA	15	Unknown	Unknown	Unknown	Unknown	Unknown	Unknown	11052	1	16	pVOGs_Homology	0.859252	0.0198884	2 - Complete phage contigs - category 2 (somewhat sure)	11	25	3.35988
Scaffolds_OCT15-MV-15m_NODE_1541_length_11049_cov_15.3183	Unknown	Unknown	Unknown	NA	15	Unknown	Unknown	Unknown	Unknown	Unknown	Unknown	11049	4	17	pVOGs_Homology	0.740208	0.0378365	2 - Complete phage contigs - category 2 (somewhat sure)	9	23.5294	3.44026
Scaffolds_OCT15-MV-15m_NODE_1542_length_11041_cov_267.247	Unknown	Unknown	Unknown	NA	15	Unknown	Unknown	Unknown	Unknown	Unknown	Unknown	11041	Unknown	22	pVOGs_Homology	0.840184	0.0229202	2 - Complete phage contigs - category 2 (somewhat sure)	21	59.0909	11.6064
Scaffolds_OCT15-MV-15m_NODE_1543_length_11034_cov_10.5853	Unknown	Unknown	Unknown	NA	15	Unknown	Unknown	Unknown	Unknown	Unknown	Unknown	11034	4	24	Unknown	0.0450092	0.470167	3 - Complete phage contigs - category 3 (not so sure)	3	8.33333	0.812969
Scaffolds_OCT15-MV-15m_NODE_1544_length_11033_cov_36.3334	6	Scaffolds_OCT15-MV-15m_NODE_214_length_27451_cov_123.387	60	NA	15	Unknown	Unknown	Unknown	Unknown	Unknown	Unknown	11033	Unknown	10	Bona_Fide_Phage_Homology	0.507529	0.085496	2 - Complete phage contigs - category 2 (somewhat sure)	7	20	0.663256
Scaffolds_OCT15-MV-15m_NODE_1545_length_11032_cov_4.67651	Unknown	Unknown	Unknown	NA	15	Unknown	Unknown	Unknown	Unknown	Unknown	Unknown	11032	Unknown	3	Unknown	0.915521	0.0117633	NA	Unknown	33.3333	0.770264
Scaffolds_OCT15-MV-15m_NODE_1546_length_11029_cov_40.9141	Unknown	Unknown	Unknown	NA	15	Unknown	Unknown	Unknown	Unknown	Unknown	Unknown	11029	5	23	pVOGs_Homology	0.40968	0.116299	2 - Complete phage contigs - category 2 (somewhat sure)	14	13.0435	2.19663
Scaffolds_OCT15-MV-15m_NODE_1547_length_11015_cov_4.62153	Unknown	Unknown	Unknown	NA	15	Unknown	Unknown	Unknown	Unknown	Unknown	Unknown	11015	Unknown	19	pVOGs_Homology	0.978183	0.0037594	2 - Complete phage contigs - category 2 (somewhat sure)	7	15.7895	3
Scaffolds_OCT15-MV-15m_NODE_1548_length_11012_cov_7.97253	Unknown	Unknown	Unknown	NA	15	Unknown	Unknown	Unknown	Unknown	Unknown	Unknown	11012	2	16	pVOGs_Homology	0.936002	0.00897405	2 - Complete phage contigs - category 2 (somewhat sure)	10	50	6.3842
Scaffolds_OCT15-MV-15m_NODE_1549_length_11012_cov_7.82377	Unknown	Unknown	Unknown	NA	15	Unknown	Unknown	Unknown	Unknown	Unknown	Unknown	11012	1	17	pVOGs_Homology	0.799157	0.0287412	2 - Complete phage contigs - category 2 (somewhat sure)	12	11.7647	2
Scaffolds_OCT15-MV-15m_NODE_154_length_30572_cov_33.9955	Unknown	Unknown	Unknown	NA	15	Unknown	Unknown	Unknown	Unknown	Unknown	Unknown	30572	11	56	pVOGs_Homology	0.787567	0.0305603	2 - Complete phage contigs - category 2 (somewhat sure)	21	26.7857	11.1226
Scaffolds_OCT15-MV-15m_NODE_1550_length_11012_cov_5.53491	Unknown	Unknown	Unknown	NA	15	Unknown	Unknown	Unknown	Unknown	Unknown	Unknown	11012	7	17	pVOGs_Homology	0.633432	0.0590589	2 - Complete phage contigs - category 2 (somewhat sure)	3	35.2941	2.6386
Scaffolds_OCT15-MV-15m_NODE_1551_length_11008_cov_90.2823	3	Scaffolds_OCT15-MV-15m_NODE_2944_length_7819_cov_16.0603	37.5	NA	15	Unknown	Unknown	Unknown	Unknown	Unknown	Unknown	11008	Unknown	8	Bona_Fide_Phage_Homology	0.776591	0.0326219	2 - Complete phage contigs - category 2 (somewhat sure)	5	12.5	0.984464
Scaffolds_OCT15-MV-15m_NODE_1552_length_11005_cov_9.02475	10	Scaffolds_OCT15-MV-45m_NODE_21_length_36425_cov_20.8936	100	NA	15	Unknown	Unknown	Unknown	Unknown	Unknown	Unknown	11005	2	10	Bona_Fide_Phage_Homology	0.578942	0.0700946	2 - Complete phage contigs - category 2 (somewhat sure)	4	10	0.107169
Scaffolds_OCT15-MV-15m_NODE_1553_length_11005_cov_7.08521	Unknown	Unknown	Unknown	NA	15	Unknown	Unknown	Unknown	Unknown	Unknown	Unknown	11005	2	14	pVOGs_Homology	0.942346	0.00824642	2 - Complete phage contigs - category 2 (somewhat sure)	5	21.4286	2.21156
Scaffolds_OCT15-MV-15m_NODE_1554_length_11003_cov_569.952	Unknown	Unknown	Unknown	NA	15	Unknown	Unknown	Unknown	Unknown	Unknown	Unknown	11003	1	14	pVOGs_Homology	0.794848	0.0289837	1 - Complete phage contigs - category 1 (sure)	12	21.4286	2.15024
Scaffolds_OCT15-MV-15m_NODE_1555_length_11002_cov_19.7323	Unknown	Unknown	Unknown	NA	15	Unknown	Unknown	Unknown	Unknown	Unknown	Unknown	11002	Unknown	12	pVOGs_Homology	0.989847	0.00218288	2 - Complete phage contigs - category 2 (somewhat sure)	6	25	2.18947
Scaffolds_OCT15-MV-15m_NODE_1556_length_10992_cov_5.99049	Unknown	Unknown	Unknown	NA	15	Unknown	Unknown	Unknown	Unknown	Unknown	Unknown	10992	3	31	Unknown	0.999411	0	3 - Complete phage contigs - category 3 (not so sure)	Unknown	6.45161	1.0883
Scaffolds_OCT15-MV-15m_NODE_1557_length_10989_cov_11.2989	Unknown	Unknown	Unknown	NA	15	Unknown	Unknown	Unknown	Unknown	Unknown	Unknown	10989	Unknown	16	pVOGs_Homology	0.969258	0.00533592	2 - Complete phage contigs - category 2 (somewhat sure)	10	12.5	2
Scaffolds_OCT15-MV-15m_NODE_1558_length_10987_cov_92.6781	Unknown	Unknown	Unknown	NA	15	Unknown	Unknown	Unknown	Unknown	Unknown	Unknown	10987	2	17	pVOGs_Homology	0.7507	0.0367451	2 - Complete phage contigs - category 2 (somewhat sure)	5	23.5294	3.09084
Scaffolds_OCT15-MV-15m_NODE_1559_length_10985_cov_6.63495	7	Scaffolds_OCT15-MV-45m_NODE_22_length_34858_cov_30.4794	38.8889	NA	15	Unknown	Unknown	Unknown	Unknown	Unknown	Unknown	10985	9	18	Bona_Fide_Phage_Homology	0.247113	0.191123	NA	3	5.55556	0.00633249
Scaffolds_OCT15-MV-15m_NODE_155_length_30498_cov_7.16822	Unknown	Unknown	Unknown	NA	15	Unknown	Unknown	Unknown	Unknown	Unknown	Unknown	30498	8	57	pVOGs_Homology	0.931861	0.00945913	1 - Complete phage contigs - category 1 (sure)	26	12.2807	4.99037
Scaffolds_OCT15-MV-15m_NODE_1560_length_10984_cov_9.52823	7	Scaffolds_OCT15-MV-15m_NODE_3095_length_7616_cov_16.6498	24.1379	NA	15	Unknown	Unknown	Unknown	Unknown	Unknown	Unknown	10984	1	29	Bona_Fide_Phage_Homology	0.981973	0.00339559	3 - Complete phage contigs - category 3 (not so sure)	10	10.3448	1.3813
Scaffolds_OCT15-MV-15m_NODE_1561_length_10982_cov_5.03295	Unknown	Unknown	Unknown	NA	15	Unknown	Unknown	Unknown	Unknown	Unknown	Unknown	10982	Unknown	8	pVOGs_Homology	0.970313	0.00521465	1 - Complete phage contigs - category 1 (sure)	6	75	5.75418
Scaffolds_OCT15-MV-15m_NODE_1562_length_10980_cov_4.99826	3	Scaffolds_OCT15-MV-15m_NODE_1_length_110843_cov_64.3207	21.4286	NA	15	Unknown	Unknown	Unknown	Unknown	Unknown	Unknown	10980	9	14	Bona_Fide_Phage_Homology	0.9767	0.00388067	2 - Complete phage contigs - category 2 (somewhat sure)	3	14.2857	0.00810707
Scaffolds_OCT15-MV-15m_NODE_1563_length_10978_cov_217.58	6	Scaffolds_OCT15-MV-15m_NODE_19_length_63064_cov_199.715	33.3333	NA	15	Unknown	Unknown	Unknown	Unknown	Unknown	Unknown	10978	Unknown	18	Bona_Fide_Phage_Homology	0.499843	0.0878001	2 - Complete phage contigs - category 2 (somewhat sure)	18	16.6667	1.74111
Scaffolds_OCT15-MV-15m_NODE_1564_length_10977_cov_11.2903	Unknown	Unknown	Unknown	NA	15	Unknown	Unknown	Unknown	Unknown	Unknown	Unknown	10977	2	22	pVOGs_Homology	0.843519	0.0225564	2 - Complete phage contigs - category 2 (somewhat sure)	12	18.1818	3.00251
Scaffolds_OCT15-MV-15m_NODE_1565_length_10968_cov_27.4729	17	Scaffolds_OCT15-MV-60m_NODE_785_length_6954_cov_7.05218	80.9524	NA	15	Unknown	Unknown	Unknown	Unknown	Unknown	Unknown	10968	2	21	Bona_Fide_Phage_Homology	0.85521	0.0206161	3 - Complete phage contigs - category 3 (not so sure)	11	9.52381	2
Scaffolds_OCT15-MV-15m_NODE_1566_length_10968_cov_4.48154	9	Scaffolds_OCT15-MV-15m_NODE_120_length_32806_cov_220.819	90	NA	15	Unknown	Unknown	Unknown	Unknown	Unknown	Unknown	10968	Unknown	10	Bona_Fide_Phage_Homology	0.598131	0.066699	2 - Complete phage contigs - category 2 (somewhat sure)	6	Unknown	Unknown
Scaffolds_OCT15-MV-15m_NODE_1567_length_10966_cov_63.7113	Unknown	Unknown	Unknown	NA	15	Unknown	Unknown	Unknown	Unknown	Unknown	Unknown	10966	Unknown	20	pVOGs_Homology	0.979198	0.00363813	2 - Complete phage contigs - category 2 (somewhat sure)	19	15	2.54819
Scaffolds_OCT15-MV-15m_NODE_1568_length_10966_cov_6.81624	Unknown	Unknown	Unknown	NA	15	Unknown	Unknown	Unknown	Unknown	Unknown	Unknown	10966	1	13	pVOGs_Homology	0.988512	0.00254669	2 - Complete phage contigs - category 2 (somewhat sure)	8	46.1538	3.57281
Scaffolds_OCT15-MV-15m_NODE_1569_length_10958_cov_40.668	16	Scaffolds_OCT15-MV-15m_NODE_394_length_21184_cov_36.2323	84.2105	NA	15	Unknown	Unknown	Unknown	Unknown	Unknown	Unknown	10958	4	19	Bona_Fide_Phage_Homology	0.501439	0.0870725	2 - Complete phage contigs - category 2 (somewhat sure)	11	15.7895	1.95568
Scaffolds_OCT15-MV-15m_NODE_156_length_30496_cov_7.93157	Unknown	Unknown	Unknown	NA	15	Unknown	Unknown	Unknown	Unknown	Unknown	Unknown	30496	12	55	pVOGs_Homology	0.377794	0.127577	1 - Complete phage contigs - category 1 (sure)	15	18.1818	4.92346
Scaffolds_OCT15-MV-15m_NODE_1570_length_10947_cov_19.4531	Unknown	Unknown	Unknown	NA	15	Unknown	Unknown	Unknown	Unknown	Unknown	Unknown	10947	Unknown	15	pVOGs_Homology	0.84392	0.0225564	2 - Complete phage contigs - category 2 (somewhat sure)	13	40	4.24609
Scaffolds_OCT15-MV-15m_NODE_1571_length_10930_cov_11.589	Unknown	Unknown	Unknown	NA	15	Unknown	Unknown	Unknown	Unknown	Unknown	Unknown	10930	7	28	pVOGs_Homology	0.0473403	0.461921	2 - Complete phage contigs - category 2 (somewhat sure)	5	21.4286	3.15572
Scaffolds_OCT15-MV-15m_NODE_1572_length_10924_cov_594.568	Unknown	Unknown	Unknown	NA	15	Unknown	Unknown	Unknown	Unknown	Unknown	Unknown	10924	2	31	pVOGs_Homology	0.899765	0.0132185	2 - Complete phage contigs - category 2 (somewhat sure)	24	16.129	3.46882
Scaffolds_OCT15-MV-15m_NODE_1573_length_10921_cov_13.5629	Unknown	Unknown	Unknown	NA	15	Unknown	Unknown	Unknown	Unknown	Unknown	Unknown	10921	5	13	Unknown	0.382787	0.126122	3 - Complete phage contigs - category 3 (not so sure)	Unknown	Unknown	Unknown
Scaffolds_OCT15-MV-15m_NODE_1574_length_10920_cov_21.1826	Unknown	Unknown	Unknown	NA	15	Unknown	Unknown	Unknown	Unknown	Unknown	Unknown	10920	2	14	pVOGs_Homology	0.993548	0.00157652	2 - Complete phage contigs - category 2 (somewhat sure)	8	28.5714	2.14309
Scaffolds_OCT15-MV-15m_NODE_1575_length_10917_cov_47.4076	Unknown	Unknown	Unknown	NA	15	Unknown	Unknown	Unknown	Unknown	Unknown	Unknown	10917	2	13	pVOGs_Homology	0.982093	0.00339559	2 - Complete phage contigs - category 2 (somewhat sure)	7	38.4615	2.30111
Scaffolds_OCT15-MV-15m_NODE_1576_length_10917_cov_4.51657	1	Scaffolds_OCT15-MV-15m_NODE_1254_length_12185_cov_51.9131	12.5	NA	15	Unknown	Unknown	Unknown	Unknown	Unknown	Unknown	10917	Unknown	8	Unknown	0.936897	0.00885278	2 - Complete phage contigs - category 2 (somewhat sure)	1	12.5	1
Scaffolds_OCT15-MV-15m_NODE_1577_length_10912_cov_15.6739	Unknown	Unknown	Unknown	NA	15	Bacteria	Proteobacteria	Alphaproteobacteria	Unknown	Unknown	Candidatus Puniceispirillum	10912	Unknown	13	pVOGs_Homology	0.983859	0.00327431	2 - Complete phage contigs - category 2 (somewhat sure)	9	23.0769	2.18947
Scaffolds_OCT15-MV-15m_NODE_1578_length_10909_cov_9.45071	12	Scaffolds_OCT15-MV-15m_NODE_287_length_24045_cov_171.749	75	NA	15	Unknown	Unknown	Unknown	Unknown	Unknown	Unknown	10909	5	16	Bona_Fide_Phage_Homology	0.891344	0.0147951	2 - Complete phage contigs - category 2 (somewhat sure)	7	Unknown	Unknown
Scaffolds_OCT15-MV-15m_NODE_1579_length_10908_cov_208.623	Unknown	Unknown	Unknown	NA	15	Unknown	Unknown	Unknown	Unknown	Unknown	Unknown	10908	6	25	pVOGs_Homology	0.701114	0.0458404	2 - Complete phage contigs - category 2 (somewhat sure)	4	16	2.45176
Scaffolds_OCT15-MV-15m_NODE_157_length_30441_cov_12.1432	Unknown	Unknown	Unknown	NA	15	Unknown	Unknown	Unknown	Unknown	Unknown	Unknown	30441	13	41	Unknown	0.505694	0.0863449	3 - Complete phage contigs - category 3 (not so sure)	Unknown	19.5122	1.37643
Scaffolds_OCT15-MV-15m_NODE_1580_length_10907_cov_6.85984	13	Scaffolds_OCT15-MV-15m_NODE_309_length_23416_cov_22.7071	81.25	NA	15	Unknown	Unknown	Unknown	Unknown	Unknown	Unknown	10907	4	16	Bona_Fide_Phage_Homology	0.344758	0.140432	2 - Complete phage contigs - category 2 (somewhat sure)	5	31.25	1.9376
Scaffolds_OCT15-MV-15m_NODE_1581_length_10896_cov_9.90951	Unknown	Unknown	Unknown	NA	15	Unknown	Unknown	Unknown	Unknown	Unknown	Unknown	10896	Unknown	13	pVOGs_Homology	0.744125	0.0373514	2 - Complete phage contigs - category 2 (somewhat sure)	9	46.1538	3.79349
Scaffolds_OCT15-MV-15m_NODE_1582_length_10896_cov_3.58897	Unknown	Unknown	Unknown	NA	15	Unknown	Unknown	Unknown	Unknown	Unknown	Unknown	10896	6	13	pVOGs_Homology	0.974329	0.00436575	1 - Complete phage contigs - category 1 (sure)	3	46.1538	4.11894
Scaffolds_OCT15-MV-15m_NODE_1583_length_10895_cov_25.9136	8	Scaffolds_OCT15-MV-15m_NODE_719_length_15984_cov_10.8425	47.0588	NA	15	Unknown	Unknown	Unknown	Unknown	Unknown	Unknown	10895	8	17	Bona_Fide_Phage_Homology	0.836197	0.0234053	2 - Complete phage contigs - category 2 (somewhat sure)	1	17.6471	1.78807
Scaffolds_OCT15-MV-15m_NODE_1584_length_10895_cov_16.6951	Unknown	Unknown	Unknown	NA	15	Unknown	Unknown	Unknown	Unknown	Unknown	Unknown	10895	3	20	Unknown	0.239697	0.194519	3 - Complete phage contigs - category 3 (not so sure)	1	Unknown	Unknown
Scaffolds_OCT15-MV-15m_NODE_1585_length_10891_cov_67.325	Unknown	Unknown	Unknown	NA	15	Unknown	Unknown	Unknown	Unknown	Unknown	Unknown	10891	1	17	pVOGs_Homology	0.854015	0.0207373	2 - Complete phage contigs - category 2 (somewhat sure)	12	23.5294	3.33463
Scaffolds_OCT15-MV-15m_NODE_1586_length_10890_cov_184.19	10	Scaffolds_OCT15-MV-15m_NODE_273_length_24849_cov_11.9127	71.4286	NA	15	Unknown	Unknown	Unknown	Unknown	Unknown	Unknown	10890	Unknown	14	Bona_Fide_Phage_Homology	0.99497	0.00133398	2 - Complete phage contigs - category 2 (somewhat sure)	11	Unknown	Unknown
Scaffolds_OCT15-MV-15m_NODE_1587_length_10890_cov_120.161	Unknown	Unknown	Unknown	NA	15	Unknown	Unknown	Unknown	Unknown	Unknown	Unknown	10890	5	16	pVOGs_Homology	0.998491	0.000485084	2 - Complete phage contigs - category 2 (somewhat sure)	8	50	4.82916
Scaffolds_OCT15-MV-15m_NODE_1588_length_10878_cov_875.639	13	Scaffolds_OCT15-MV-15m_NODE_144_length_31178_cov_14.1511	68.4211	NA	15	Unknown	Unknown	Unknown	Unknown	Unknown	Unknown	10878	5	19	Bona_Fide_Phage_Homology	0.973586	0.00448702	2 - Complete phage contigs - category 2 (somewhat sure)	8	5.26316	1
Scaffolds_OCT15-MV-15m_NODE_1589_length_10875_cov_45.0662	Unknown	Unknown	Unknown	NA	15	Unknown	Unknown	Unknown	Unknown	Unknown	Unknown	10875	1	21	pVOGs_Homology	0.99909	0.000121271	2 - Complete phage contigs - category 2 (somewhat sure)	8	33.3333	3.84997
Scaffolds_OCT15-MV-15m_NODE_158_length_30439_cov_120.332	Unknown	Unknown	Unknown	NA	15	Unknown	Unknown	Unknown	Unknown	Unknown	Unknown	30439	7	37	pVOGs_Homology	0.970685	0.00509338	2 - Complete phage contigs - category 2 (somewhat sure)	18	18.9189	2.62346
Scaffolds_OCT15-MV-15m_NODE_1590_length_10873_cov_19.0119	Unknown	Unknown	Unknown	NA	15	Unknown	Unknown	Unknown	Unknown	Unknown	Unknown	10873	2	19	pVOGs_Homology	0.933605	0.00933786	2 - Complete phage contigs - category 2 (somewhat sure)	9	31.5789	3.42754
Scaffolds_OCT15-MV-15m_NODE_1591_length_10871_cov_30.6467	Unknown	Unknown	Unknown	NA	15	Unknown	Unknown	Unknown	Unknown	Unknown	Unknown	10871	5	15	pVOGs_Homology	0.943063	0.00788261	2 - Complete phage contigs - category 2 (somewhat sure)	5	26.6667	3.51432
Scaffolds_OCT15-MV-15m_NODE_1592_length_10865_cov_43.4311	5	Scaffolds_OCT15-MV-15m_NODE_1455_length_11351_cov_20.5763	71.4286	NA	15	Unknown	Unknown	Unknown	Unknown	Unknown	Unknown	10865	Unknown	7	Bona_Fide_Phage_Homology	0.98507	0.00315304	1 - Complete phage contigs - category 1 (sure)	6	28.5714	1.81988
Scaffolds_OCT15-MV-15m_NODE_1593_length_10865_cov_4.96429	7	Scaffolds_OCT15-MV-15m_NODE_721_length_15967_cov_60.0958	100	NA	15	Unknown	Unknown	Unknown	Unknown	Unknown	Unknown	10865	1	7	Bona_Fide_Phage_Homology	0.854731	0.0207373	2 - Complete phage contigs - category 2 (somewhat sure)	2	14.2857	1
Scaffolds_OCT15-MV-15m_NODE_1594_length_10864_cov_4.07235	6	Scaffolds_OCT15-MV-15m_NODE_406_length_20897_cov_5.78927	54.5455	NA	15	Unknown	Unknown	Unknown	Unknown	Unknown	Unknown	10864	Unknown	11	Bona_Fide_Phage_Homology	0.583059	0.069367	2 - Complete phage contigs - category 2 (somewhat sure)	3	18.1818	1.89302
Scaffolds_OCT15-MV-15m_NODE_1595_length_10863_cov_14.6687	Unknown	Unknown	Unknown	NA	15	Unknown	Unknown	Unknown	Unknown	Unknown	Unknown	10863	Unknown	15	pVOGs_Homology	0.994859	0.00133398	1 - Complete phage contigs - category 1 (sure)	10	53.3333	5.23823
Scaffolds_OCT15-MV-15m_NODE_1596_length_10863_cov_14.1657	Unknown	Unknown	Unknown	NA	15	Unknown	Unknown	Unknown	Unknown	Unknown	Unknown	10863	2	10	pVOGs_Homology	0.919851	0.0111569	2 - Complete phage contigs - category 2 (somewhat sure)	8	30	3
Scaffolds_OCT15-MV-15m_NODE_1597_length_10861_cov_19.6905	Unknown	Unknown	Unknown	NA	15	Unknown	Unknown	Unknown	Unknown	Unknown	Unknown	10861	1	15	pVOGs_Homology	0.976125	0.00388067	2 - Complete phage contigs - category 2 (somewhat sure)	10	20	2.83271
Scaffolds_OCT15-MV-15m_NODE_1598_length_10861_cov_8.72376	9	Scaffolds_OCT15-MV-15m_NODE_287_length_24045_cov_171.749	52.9412	NA	15	Unknown	Unknown	Unknown	Unknown	Unknown	Unknown	10861	4	17	Bona_Fide_Phage_Homology	0.572563	0.0717924	2 - Complete phage contigs - category 2 (somewhat sure)	5	11.7647	1.66541
Scaffolds_OCT15-MV-15m_NODE_1599_length_10860_cov_6.79093	Unknown	Unknown	Unknown	NA	15	Unknown	Unknown	Unknown	Unknown	Unknown	Unknown	10860	4	16	pVOGs_Homology	0.95326	0.00679117	2 - Complete phage contigs - category 2 (somewhat sure)	2	18.75	2.22603
Scaffolds_OCT15-MV-15m_NODE_159_length_30436_cov_8.49867	6	Scaffolds_OCT15-MV-15m_NODE_1_length_110843_cov_64.3207	19.3548	NA	15	Unknown	Unknown	Unknown	Unknown	Unknown	Unknown	30436	14	31	Manual_Curation	0.533516	0.0802813	2 - Complete phage contigs - category 2 (somewhat sure)	5	6.45161	0.309722
Scaffolds_OCT15-MV-15m_NODE_15_length_65784_cov_24.4543	Unknown	Unknown	Unknown	NA	15	Unknown	Unknown	Unknown	Unknown	Unknown	Unknown	65784	13	44	pVOGs_Homology	0.788494	0.030439	1 - Complete phage contigs - category 1 (sure)	11	18.1818	4.8517
Scaffolds_OCT15-MV-15m_NODE_1600_length_10860_cov_6.64896	11	Scaffolds_OCT15-MV-15m_NODE_257_length_25399_cov_15.7395	100	NA	15	Unknown	Unknown	Unknown	Unknown	Unknown	Unknown	10860	5	11	Bona_Fide_Phage_Homology	0.905787	0.0127334	NA	Unknown	27.2727	1.86824
Scaffolds_OCT15-MV-15m_NODE_1601_length_10855_cov_5.17824	11	Scaffolds_OCT15-MV-15m_NODE_123_length_32409_cov_10.1956	57.8947	NA	15	Unknown	Unknown	Unknown	Unknown	Unknown	Unknown	10855	2	19	Bona_Fide_Phage_Homology	0.528392	0.0814941	2 - Complete phage contigs - category 2 (somewhat sure)	4	5.26316	0.980746
Scaffolds_OCT15-MV-15m_NODE_1602_length_10853_cov_37.9876	Unknown	Unknown	Unknown	NA	15	Unknown	Unknown	Unknown	Unknown	Unknown	Unknown	10853	3	19	pVOGs_Homology	0.282786	0.172083	2 - Complete phage contigs - category 2 (somewhat sure)	8	31.5789	2.81683
Scaffolds_OCT15-MV-15m_NODE_1603_length_10853_cov_11.7613	Unknown	Unknown	Unknown	NA	15	Unknown	Unknown	Unknown	Unknown	Unknown	Unknown	10853	3	14	pVOGs_Homology	0.931854	0.00945913	2 - Complete phage contigs - category 2 (somewhat sure)	5	42.8571	3.05967
Scaffolds_OCT15-MV-15m_NODE_1604_length_10851_cov_66.4184	11	Scaffolds_OCT15-MV-15m_NODE_3183_length_7482_cov_32.5776	57.8947	NA	15	Unknown	Unknown	Unknown	Unknown	Unknown	Unknown	10851	6	19	Bona_Fide_Phage_Homology	0.992954	0.00181906	2 - Complete phage contigs - category 2 (somewhat sure)	1	15.7895	1.69362
Scaffolds_OCT15-MV-15m_NODE_1605_length_10845_cov_7.18369	10	Scaffolds_OCT15-MV-15m_NODE_51_length_44441_cov_86.0232	100	NA	15	Unknown	Unknown	Unknown	Unknown	Unknown	Unknown	10845	3	10	Bona_Fide_Phage_Homology	0.955035	0.0066699	2 - Complete phage contigs - category 2 (somewhat sure)	1	20	0.531614
Scaffolds_OCT15-MV-15m_NODE_1606_length_10842_cov_884.901	4	Scaffolds_OCT15-MV-15m_NODE_458_length_20153_cov_66.4803	66.6667	NA	15	Unknown	Unknown	Unknown	Unknown	Unknown	Unknown	10842	Unknown	6	Bona_Fide_Phage_Homology	0.47171	0.0956828	2 - Complete phage contigs - category 2 (somewhat sure)	2	Unknown	Unknown
Scaffolds_OCT15-MV-15m_NODE_1607_length_10838_cov_14.8854	20	Scaffolds_OCT15-MV-45m_NODE_96_length_19607_cov_6.53938	100	NA	15	Unknown	Unknown	Unknown	Unknown	Unknown	Unknown	10838	Unknown	20	Bona_Fide_Phage_Homology	0.974045	0.00436575	2 - Complete phage contigs - category 2 (somewhat sure)	13	10	1.13678
Scaffolds_OCT15-MV-15m_NODE_1608_length_10835_cov_4.71494	Unknown	Unknown	Unknown	NA	15	Unknown	Unknown	Unknown	Unknown	Unknown	Unknown	10835	Unknown	17	pVOGs_Homology	0.956603	0.00654863	2 - Complete phage contigs - category 2 (somewhat sure)	12	17.6471	2.3527
Scaffolds_OCT15-MV-15m_NODE_1609_length_10828_cov_4.47127	Unknown	Unknown	Unknown	NA	15	Unknown	Unknown	Unknown	Unknown	Unknown	Unknown	10828	Unknown	4	Unknown	0.978354	0.0037594	NA	4	Unknown	Unknown
Scaffolds_OCT15-MV-15m_NODE_160_length_30376_cov_76.7039	Unknown	Unknown	Unknown	NA	15	Unknown	Unknown	Unknown	Unknown	Unknown	Unknown	30376	3	42	pVOGs_Homology	0.982333	0.00339559	2 - Complete phage contigs - category 2 (somewhat sure)	18	28.5714	8.09163
Scaffolds_OCT15-MV-15m_NODE_1610_length_10827_cov_26.9029	11	Scaffolds_OCT15-MV-45m_NODE_81_length_21389_cov_19.0056	68.75	NA	15	Unknown	Unknown	Unknown	Unknown	Unknown	Unknown	10827	8	16	Bona_Fide_Phage_Homology	0.78806	0.0305603	2 - Complete phage contigs - category 2 (somewhat sure)	2	18.75	0.96763
Scaffolds_OCT15-MV-15m_NODE_1611_length_10823_cov_8.10661	5	Scaffolds_OCT15-MV-15m_NODE_738_length_15805_cov_5.41117	50	NA	15	Unknown	Unknown	Unknown	Unknown	Unknown	Unknown	10823	2	10	Bona_Fide_Phage_Homology	0.925305	0.0104293	NA	Unknown	10	1
Scaffolds_OCT15-MV-15m_NODE_1612_length_10823_cov_6.94864	13	Scaffolds_OCT15-MV-45m_NODE_3_length_89732_cov_66.0166	65	NA	15	Unknown	Unknown	Unknown	Unknown	Unknown	Unknown	10823	6	20	Bona_Fide_Phage_Homology	0.472577	0.0953189	2 - Complete phage contigs - category 2 (somewhat sure)	3	Unknown	Unknown
Scaffolds_OCT15-MV-15m_NODE_1613_length_10823_cov_3.62899	11	Scaffolds_OCT15-MV-15m_NODE_136_length_31496_cov_44.2628	61.1111	NA	15	Unknown	Unknown	Unknown	Unknown	Unknown	Unknown	10823	8	18	Bona_Fide_Phage_Homology	0.909647	0.0124909	2 - Complete phage contigs - category 2 (somewhat sure)	1	22.2222	1.86925
Scaffolds_OCT15-MV-15m_NODE_1614_length_10821_cov_14.1149	5	Scaffolds_OCT15-MV-15m_NODE_73_length_39382_cov_93.3665	55.5556	NA	15	Unknown	Unknown	Unknown	Unknown	Unknown	Unknown	10821	Unknown	9	Bona_Fide_Phage_Homology	0.718702	0.0423236	2 - Complete phage contigs - category 2 (somewhat sure)	4	11.1111	1
Scaffolds_OCT15-MV-15m_NODE_1615_length_10819_cov_146.79	Unknown	Unknown	Unknown	NA	15	Unknown	Unknown	Unknown	Unknown	Unknown	Unknown	10819	2	13	pVOGs_Homology	0.277517	0.175236	2 - Complete phage contigs - category 2 (somewhat sure)	7	23.0769	2.39415
Scaffolds_OCT15-MV-15m_NODE_1616_length_10819_cov_13.6053	5	Scaffolds_OCT15-MV-15m_NODE_291_length_23968_cov_27.4259	62.5	NA	15	Unknown	Unknown	Unknown	Unknown	Unknown	Unknown	10819	1	8	Bona_Fide_Phage_Homology	0.983259	0.00339559	2 - Complete phage contigs - category 2 (somewhat sure)	1	Unknown	Unknown
Scaffolds_OCT15-MV-15m_NODE_1617_length_10815_cov_18.4977	Unknown	Unknown	Unknown	NA	15	Unknown	Unknown	Unknown	Unknown	Unknown	Unknown	10815	2	25	pVOGs_Homology	0.990809	0.00206161	2 - Complete phage contigs - category 2 (somewhat sure)	7	28	4.31284
Scaffolds_OCT15-MV-15m_NODE_1618_length_10808_cov_13.0862	Unknown	Unknown	Unknown	NA	15	Unknown	Unknown	Unknown	Unknown	Unknown	Unknown	10808	1	20	pVOGs_Homology	0.970091	0.00521465	1 - Complete phage contigs - category 1 (sure)	17	45	6.4555
Scaffolds_OCT15-MV-15m_NODE_1619_length_10808_cov_10.9776	Unknown	Unknown	Unknown	NA	15	Unknown	Unknown	Unknown	Unknown	Unknown	Unknown	10808	3	7	pVOGs_Homology	0.986459	0.00278923	2 - Complete phage contigs - category 2 (somewhat sure)	2	42.8571	3
Scaffolds_OCT15-MV-15m_NODE_161_length_30297_cov_12.985	Unknown	Unknown	Unknown	NA	15	Unknown	Unknown	Unknown	Unknown	Unknown	Unknown	30297	6	43	pVOGs_Homology	0.545881	0.0778559	2 - Complete phage contigs - category 2 (somewhat sure)	20	27.907	6.66177
Scaffolds_OCT15-MV-15m_NODE_1620_length_10806_cov_11.1985	Unknown	Unknown	Unknown	NA	15	Unknown	Unknown	Unknown	Unknown	Unknown	Unknown	10806	Unknown	12	pVOGs_Homology	0.976752	0.00388067	2 - Complete phage contigs - category 2 (somewhat sure)	8	41.6667	3.50087
Scaffolds_OCT15-MV-15m_NODE_1621_length_10804_cov_4.88427	13	Scaffolds_OCT15-MV-15m_NODE_729_length_15883_cov_5.34085	72.2222	NA	15	Unknown	Unknown	Unknown	Unknown	Unknown	Unknown	10804	5	18	Bona_Fide_Phage_Homology	0.669462	0.0516614	2 - Complete phage contigs - category 2 (somewhat sure)	8	11.1111	1.87023
Scaffolds_OCT15-MV-15m_NODE_1622_length_10794_cov_6.61626	5	Scaffolds_OCT15-MV-15m_NODE_409_length_20869_cov_18.5999	55.5556	NA	15	Unknown	Unknown	Unknown	Unknown	Unknown	Unknown	10794	2	9	Bona_Fide_Phage_Homology	0.68179	0.049236	2 - Complete phage contigs - category 2 (somewhat sure)	3	Unknown	Unknown
Scaffolds_OCT15-MV-15m_NODE_1623_length_10793_cov_4.5285	Unknown	Unknown	Unknown	NA	15	Unknown	Unknown	Unknown	Unknown	Unknown	Unknown	10793	3	21	pVOGs_Homology	0.905927	0.0127334	2 - Complete phage contigs - category 2 (somewhat sure)	10	19.0476	3.02899
Scaffolds_OCT15-MV-15m_NODE_1624_length_10792_cov_3.73168	Unknown	Unknown	Unknown	NA	15	Bacteria	Cyanobacteria	Unknown	Unknown	Unknown	Unknown	10792	Unknown	12	pVOGs_Homology	0.319883	0.153529	2 - Complete phage contigs - category 2 (somewhat sure)	12	41.6667	4.25134
Scaffolds_OCT15-MV-15m_NODE_1625_length_10791_cov_6.70594	4	Scaffolds_OCT15-MV-60m_NODE_111_length_17232_cov_10.9042	33.3333	NA	15	Unknown	Unknown	Unknown	Unknown	Unknown	Unknown	10791	1	12	Bona_Fide_Phage_Homology	0.918814	0.0112782	2 - Complete phage contigs - category 2 (somewhat sure)	1	Unknown	Unknown
Scaffolds_OCT15-MV-15m_NODE_1626_length_10789_cov_6.44531	Unknown	Unknown	Unknown	NA	15	Unknown	Unknown	Unknown	Unknown	Unknown	Unknown	10789	1	12	pVOGs_Homology	0.961928	0.00594228	2 - Complete phage contigs - category 2 (somewhat sure)	4	25	2.11126
Scaffolds_OCT15-MV-15m_NODE_1627_length_10786_cov_86.7778	Unknown	Unknown	Unknown	NA	15	Unknown	Unknown	Unknown	Unknown	Unknown	Unknown	10786	3	11	pVOGs_Homology	0.672861	0.0510551	2 - Complete phage contigs - category 2 (somewhat sure)	6	36.3636	3.22603
Scaffolds_OCT15-MV-15m_NODE_1628_length_10778_cov_5.23314	Unknown	Unknown	Unknown	NA	15	Unknown	Unknown	Unknown	Unknown	Unknown	Unknown	10778	1	11	pVOGs_Homology	0.895094	0.0139462	1 - Complete phage contigs - category 1 (sure)	4	36.3636	3.77363
Scaffolds_OCT15-MV-15m_NODE_1629_length_10769_cov_9.44577	Unknown	Unknown	Unknown	NA	15	Unknown	Unknown	Unknown	Unknown	Unknown	Unknown	10769	Unknown	21	pVOGs_Homology	0.829823	0.0243755	1 - Complete phage contigs - category 1 (sure)	18	33.3333	5.56202
Scaffolds_OCT15-MV-15m_NODE_162_length_30273_cov_98.5531	18	Scaffolds_OCT15-MV-15m_NODE_150_length_30924_cov_116.775	42.8571	NA	15	Unknown	Unknown	Unknown	Unknown	Unknown	Unknown	30273	8	42	Bona_Fide_Phage_Homology	0.591437	0.0681543	2 - Complete phage contigs - category 2 (somewhat sure)	3	7.14286	1.17738
Scaffolds_OCT15-MV-15m_NODE_1630_length_10768_cov_5.38458	5	Scaffolds_OCT15-MV-15m_NODE_550_length_18158_cov_193.168	71.4286	NA	15	Unknown	Unknown	Unknown	Unknown	Unknown	Unknown	10768	2	7	Bona_Fide_Phage_Homology	0.853953	0.0207373	1 - Complete phage contigs - category 1 (sure)	3	42.8571	1.85901
Scaffolds_OCT15-MV-15m_NODE_1631_length_10763_cov_8.23777	13	Scaffolds_OCT15-MV-15m_NODE_526_length_18633_cov_25.5959	76.4706	NA	15	Unknown	Unknown	Unknown	Unknown	Unknown	Unknown	10763	3	17	Bona_Fide_Phage_Homology	0.433401	0.108295	2 - Complete phage contigs - category 2 (somewhat sure)	7	17.6471	1.81413
Scaffolds_OCT15-MV-15m_NODE_1632_length_10760_cov_18.0302	Unknown	Unknown	Unknown	NA	15	Unknown	Unknown	Unknown	Unknown	Unknown	Unknown	10760	1	13	Unknown	0.531841	0.0807664	3 - Complete phage contigs - category 3 (not so sure)	1	Unknown	Unknown
Scaffolds_OCT15-MV-15m_NODE_1633_length_10742_cov_186.002	Unknown	Unknown	Unknown	NA	15	Unknown	Unknown	Unknown	Unknown	Unknown	Unknown	10742	3	33	pVOGs_Homology	0.91786	0.0113995	3 - Complete phage contigs - category 3 (not so sure)	13	15.1515	4.51189
Scaffolds_OCT15-MV-15m_NODE_1634_length_10741_cov_15.7891	Unknown	Unknown	Unknown	NA	15	Unknown	Unknown	Unknown	Unknown	Unknown	Unknown	10741	4	18	pVOGs_Homology	0.716485	0.0428086	2 - Complete phage contigs - category 2 (somewhat sure)	12	33.3333	3.98978
Scaffolds_OCT15-MV-15m_NODE_1635_length_10741_cov_4.7405	Unknown	Unknown	Unknown	NA	15	Unknown	Unknown	Unknown	Unknown	Unknown	Unknown	10741	1	7	pVOGs_Homology	0.905066	0.0127334	2 - Complete phage contigs - category 2 (somewhat sure)	4	42.8571	3
Scaffolds_OCT15-MV-15m_NODE_1636_length_10738_cov_22.551	6	Scaffolds_OCT15-MV-15m_NODE_557_length_18066_cov_6.27106	85.7143	NA	15	Unknown	Unknown	Unknown	Unknown	Unknown	Unknown	10738	2	7	Bona_Fide_Phage_Homology	0.953679	0.00679117	2 - Complete phage contigs - category 2 (somewhat sure)	1	14.2857	0.984464
Scaffolds_OCT15-MV-15m_NODE_1637_length_10736_cov_5.5036	15	Scaffolds_OCT15-MV-60m_NODE_146_length_15028_cov_8.08555	88.2353	NA	15	Unknown	Unknown	Unknown	Unknown	Unknown	Unknown	10736	2	17	Bona_Fide_Phage_Homology	0.802493	0.0283774	NA	4	17.6471	1.9137
Scaffolds_OCT15-MV-15m_NODE_1638_length_10733_cov_4.55029	Unknown	Unknown	Unknown	NA	15	Unknown	Unknown	Unknown	Unknown	Unknown	Unknown	10733	7	15	Unknown	0.178526	0.242784	NA	3	Unknown	Unknown
Scaffolds_OCT15-MV-15m_NODE_1639_length_10723_cov_3.69957	Unknown	Unknown	Unknown	NA	15	Bacteria	Unknown	Unknown	Unknown	Unknown	Unknown	10723	12	16	Unknown	0.596902	0.0670628	3 - Complete phage contigs - category 3 (not so sure)	Unknown	6.25	0.214827
Scaffolds_OCT15-MV-15m_NODE_163_length_30162_cov_68.026	Unknown	Unknown	Unknown	NA	15	Bacteria	Proteobacteria	Alphaproteobacteria	Pelagibacterales	Pelagibacteraceae	Candidatus Pelagibacter	30162	Unknown	33	pVOGs_Homology	0.997664	0.000485084	2 - Complete phage contigs - category 2 (somewhat sure)	22	63.6364	15.8543
Scaffolds_OCT15-MV-15m_NODE_1640_length_10720_cov_8.32011	7	Scaffolds_OCT15-MV-45m_NODE_11_length_47343_cov_201.33	63.6364	NA	15	Unknown	Unknown	Unknown	Unknown	Unknown	Unknown	10720	7	11	Bona_Fide_Phage_Homology	0.625798	0.0611205	2 - Complete phage contigs - category 2 (somewhat sure)	4	36.3636	0.131687
Scaffolds_OCT15-MV-15m_NODE_1641_length_10719_cov_105.173	8	Scaffolds_OCT15-MV-45m_NODE_5_length_65209_cov_48.9138	34.7826	NA	15	Bacteria	Bacteroidetes	Unknown	Unknown	Unknown	Unknown	10719	7	23	Bona_Fide_Phage_Homology	0.527948	0.0817366	2 - Complete phage contigs - category 2 (somewhat sure)	4	8.69565	1.1071
Scaffolds_OCT15-MV-15m_NODE_1642_length_10717_cov_9.15335	Unknown	Unknown	Unknown	NA	15	Unknown	Unknown	Unknown	Unknown	Unknown	Unknown	10717	2	20	pVOGs_Homology	0.999672	0	2 - Complete phage contigs - category 2 (somewhat sure)	7	35	5.27341
Scaffolds_OCT15-MV-15m_NODE_1643_length_10696_cov_8.12593	Unknown	Unknown	Unknown	NA	15	Bacteria	Cyanobacteria	Unknown	Unknown	Unknown	Unknown	10696	1	22	pVOGs_Homology	0.96757	0.00533592	2 - Complete phage contigs - category 2 (somewhat sure)	18	59.0909	9.18029
Scaffolds_OCT15-MV-15m_NODE_1644_length_10694_cov_3.94172	Unknown	Unknown	Unknown	NA	15	Bacteria	Proteobacteria	Alphaproteobacteria	Pelagibacterales	Pelagibacteraceae	Candidatus Pelagibacter	10694	11	11	Unknown	0.0677797	0.39983	NA	Unknown	Unknown	Unknown
Scaffolds_OCT15-MV-15m_NODE_1645_length_10691_cov_39.6441	10	Scaffolds_OCT15-MV-45m_NODE_934_length_7000_cov_7.94557	55.5556	NA	15	Unknown	Unknown	Unknown	Unknown	Unknown	Unknown	10691	2	18	Bona_Fide_Phage_Homology	0.471134	0.095804	2 - Complete phage contigs - category 2 (somewhat sure)	11	22.2222	1.6659
Scaffolds_OCT15-MV-15m_NODE_1646_length_10691_cov_19.6662	Unknown	Unknown	Unknown	NA	15	Unknown	Unknown	Unknown	Unknown	Unknown	Unknown	10691	Unknown	12	pVOGs_Homology	0.942615	0.00824642	1 - Complete phage contigs - category 1 (sure)	10	41.6667	4.66961
Scaffolds_OCT15-MV-15m_NODE_1647_length_10691_cov_6.61057	Unknown	Unknown	Unknown	NA	15	Unknown	Unknown	Unknown	Unknown	Unknown	Unknown	10691	Unknown	9	pVOGs_Homology	0.13704	0.282197	2 - Complete phage contigs - category 2 (somewhat sure)	5	44.4444	3.22603
Scaffolds_OCT15-MV-15m_NODE_1648_length_10687_cov_14.3981	12	Scaffolds_OCT15-MV-45m_NODE_442_length_9694_cov_17.3402	75	NA	15	Unknown	Unknown	Unknown	Unknown	Unknown	Unknown	10687	3	16	Bona_Fide_Phage_Homology	0.947359	0.00727626	3 - Complete phage contigs - category 3 (not so sure)	2	12.5	1.78125
Scaffolds_OCT15-MV-15m_NODE_1649_length_10686_cov_5.04158	2	Scaffolds_OCT15-MV-15m_NODE_104_length_34477_cov_46.2553	11.1111	NA	15	Unknown	Unknown	Unknown	Unknown	Unknown	Unknown	10686	4	18	Unknown	0.37835	0.127334	3 - Complete phage contigs - category 3 (not so sure)	Unknown	5.55556	0.0273709
Scaffolds_OCT15-MV-15m_NODE_164_length_30161_cov_50.1504	Unknown	Unknown	Unknown	Complete	15	Unknown	Unknown	Unknown	Unknown	Unknown	Unknown	30161	5	45	pVOGs_Homology	0.852389	0.0209799	1 - Complete phage contigs - category 1 (sure)	19	26.6667	8.18581
Scaffolds_OCT15-MV-15m_NODE_1650_length_10683_cov_408.349	Unknown	Unknown	Unknown	NA	15	Unknown	Unknown	Unknown	Unknown	Unknown	Unknown	10683	Unknown	11	pVOGs_Homology	0.845443	0.0220713	2 - Complete phage contigs - category 2 (somewhat sure)	11	63.6364	4.87436
Scaffolds_OCT15-MV-15m_NODE_1651_length_10683_cov_375.829	Unknown	Unknown	Unknown	NA	15	Unknown	Unknown	Unknown	Unknown	Unknown	Unknown	10683	5	18	pVOGs_Homology	0.63085	0.0596653	2 - Complete phage contigs - category 2 (somewhat sure)	7	22.2222	3.83271
Scaffolds_OCT15-MV-15m_NODE_1652_length_10675_cov_104.46	Unknown	Unknown	Unknown	NA	15	Unknown	Unknown	Unknown	Unknown	Unknown	Unknown	10675	3	23	pVOGs_Homology	0.98199	0.00339559	2 - Complete phage contigs - category 2 (somewhat sure)	7	13.0435	3
Scaffolds_OCT15-MV-15m_NODE_1653_length_10674_cov_5.32583	5	Scaffolds_OCT15-MV-15m_NODE_667_length_16598_cov_10.3168	38.4615	NA	15	Unknown	Unknown	Unknown	Unknown	Unknown	Unknown	10674	3	13	Bona_Fide_Phage_Homology	0.991766	0.00206161	2 - Complete phage contigs - category 2 (somewhat sure)	2	Unknown	Unknown
Scaffolds_OCT15-MV-15m_NODE_1654_length_10672_cov_140.685	11	Scaffolds_OCT15-MV-15m_NODE_609_length_17320_cov_82.7994	64.7059	NA	15	Unknown	Unknown	Unknown	Unknown	Unknown	Unknown	10672	3	17	Bona_Fide_Phage_Homology	0.486334	0.0911957	2 - Complete phage contigs - category 2 (somewhat sure)	6	11.7647	1.66685
Scaffolds_OCT15-MV-15m_NODE_1655_length_10672_cov_12.9528	5	Scaffolds_OCT15-MV-15m_NODE_256_length_25426_cov_219.939	55.5556	NA	15	Unknown	Unknown	Unknown	Unknown	Unknown	Unknown	10672	Unknown	9	Bona_Fide_Phage_Homology	0.955005	0.0066699	2 - Complete phage contigs - category 2 (somewhat sure)	5	11.1111	1
Scaffolds_OCT15-MV-15m_NODE_1656_length_10672_cov_7.12565	6	Scaffolds_OCT15-MV-15m_NODE_128_length_32120_cov_14.6297	100	NA	15	Unknown	Unknown	Unknown	Unknown	Unknown	Unknown	10672	Unknown	6	Bona_Fide_Phage_Homology	0.972731	0.00460829	1 - Complete phage contigs - category 1 (sure)	5	33.3333	1.81988
Scaffolds_OCT15-MV-15m_NODE_1657_length_10671_cov_21.7711	10	Scaffolds_OCT15-MV-15m_NODE_713_length_16037_cov_102.8	71.4286	NA	15	Unknown	Unknown	Unknown	Unknown	Unknown	Unknown	10671	1	14	Bona_Fide_Phage_Homology	0.630896	0.0596653	2 - Complete phage contigs - category 2 (somewhat sure)	10	28.5714	1.5889
Scaffolds_OCT15-MV-15m_NODE_1658_length_10671_cov_4.14346	3	Scaffolds_OCT15-MV-15m_NODE_904_length_14284_cov_8.75339	25	NA	15	Unknown	Unknown	Unknown	Unknown	Unknown	Unknown	10671	2	12	Bona_Fide_Phage_Homology	0.996462	0.000970167	2 - Complete phage contigs - category 2 (somewhat sure)	1	16.6667	0.353686
Scaffolds_OCT15-MV-15m_NODE_1659_length_10662_cov_17.6139	Unknown	Unknown	Unknown	NA	15	Unknown	Unknown	Unknown	Unknown	Unknown	Unknown	10662	2	17	pVOGs_Homology	0.43979	0.105991	2 - Complete phage contigs - category 2 (somewhat sure)	10	47.0588	3.65724
Scaffolds_OCT15-MV-15m_NODE_165_length_30135_cov_6.46174	Unknown	Unknown	Unknown	NA	15	Unknown	Unknown	Unknown	Unknown	Unknown	Unknown	30135	4	30	pVOGs_Homology	0.943652	0.00788261	2 - Complete phage contigs - category 2 (somewhat sure)	8	16.6667	3.1867
Scaffolds_OCT15-MV-15m_NODE_1660_length_10662_cov_7.50514	Unknown	Unknown	Unknown	NA	15	Unknown	Unknown	Unknown	Unknown	Unknown	Unknown	10662	Unknown	13	pVOGs_Homology	0.20125	0.223381	2 - Complete phage contigs - category 2 (somewhat sure)	11	61.5385	3.64443
Scaffolds_OCT15-MV-15m_NODE_1661_length_10659_cov_129.058	7	Scaffolds_OCT15-MV-15m_NODE_226_length_26908_cov_26.6297	50	NA	15	Unknown	Unknown	Unknown	Unknown	Unknown	Unknown	10659	Unknown	14	Bona_Fide_Phage_Homology	0.918091	0.0113995	2 - Complete phage contigs - category 2 (somewhat sure)	5	7.14286	0.832707
Scaffolds_OCT15-MV-15m_NODE_1662_length_10631_cov_23.6981	1	Scaffolds_OCT15-MV-15m_NODE_140_length_31237_cov_16.4327	25	NA	15	Unknown	Unknown	Unknown	Unknown	Unknown	Unknown	10631	1	4	Unknown	0.892934	0.0141887	1 - Complete phage contigs - category 1 (sure)	1	Unknown	Unknown
Scaffolds_OCT15-MV-15m_NODE_1663_length_10630_cov_55.5439	Unknown	Unknown	Unknown	NA	15	Unknown	Unknown	Unknown	Unknown	Unknown	Unknown	10630	6	21	pVOGs_Homology	0.925318	0.0104293	2 - Complete phage contigs - category 2 (somewhat sure)	2	14.2857	2.22373
Scaffolds_OCT15-MV-15m_NODE_1664_length_10630_cov_3.8035	6	Scaffolds_OCT15-MV-15m_NODE_105_length_34328_cov_16.6784	60	NA	15	Bacteria	Proteobacteria	Alphaproteobacteria	Pelagibacterales	Pelagibacteraceae	Candidatus Pelagibacter	10630	3	10	Bona_Fide_Phage_Homology	0.959835	0.00642736	2 - Complete phage contigs - category 2 (somewhat sure)	7	30	0.552564
Scaffolds_OCT15-MV-15m_NODE_1665_length_10629_cov_25.9706	Unknown	Unknown	Unknown	NA	15	Unknown	Unknown	Unknown	Unknown	Unknown	Unknown	10629	1	12	pVOGs_Homology	0.951483	0.00703371	2 - Complete phage contigs - category 2 (somewhat sure)	5	50	4.54807
Scaffolds_OCT15-MV-15m_NODE_1666_length_10627_cov_102.462	Unknown	Unknown	Unknown	NA	15	Unknown	Unknown	Unknown	Unknown	Unknown	Unknown	10627	1	18	pVOGs_Homology	0.829449	0.0244967	2 - Complete phage contigs - category 2 (somewhat sure)	13	55.5556	6.23591
Scaffolds_OCT15-MV-15m_NODE_1667_length_10620_cov_6.36119	Unknown	Unknown	Unknown	NA	15	Unknown	Unknown	Unknown	Unknown	Unknown	Unknown	10620	2	21	pVOGs_Homology	0.982902	0.00339559	2 - Complete phage contigs - category 2 (somewhat sure)	15	19.0476	3.00928
Scaffolds_OCT15-MV-15m_NODE_1668_length_10619_cov_103.268	Unknown	Unknown	Unknown	NA	15	Unknown	Unknown	Unknown	Unknown	Unknown	Unknown	10619	1	17	pVOGs_Homology	0.788244	0.030439	2 - Complete phage contigs - category 2 (somewhat sure)	11	41.1765	3.68929
Scaffolds_OCT15-MV-15m_NODE_1669_length_10615_cov_5.51288	10	Scaffolds_OCT15-MV-45m_NODE_442_length_9694_cov_17.3402	52.6316	NA	15	Unknown	Unknown	Unknown	Unknown	Unknown	Unknown	10615	2	19	Bona_Fide_Phage_Homology	0.995878	0.00133398	3 - Complete phage contigs - category 3 (not so sure)	1	10.5263	1.78125
Scaffolds_OCT15-MV-15m_NODE_166_length_30064_cov_998.681	Unknown	Unknown	Unknown	NA	15	Unknown	Unknown	Unknown	Unknown	Unknown	Unknown	30064	14	42	pVOGs_Homology	0.881629	0.016129	1 - Complete phage contigs - category 1 (sure)	17	35.7143	9.86523
Scaffolds_OCT15-MV-15m_NODE_1670_length_10612_cov_6.37927	5	Scaffolds_OCT15-MV-15m_NODE_177_length_29058_cov_24.4419	35.7143	NA	15	Unknown	Unknown	Unknown	Unknown	Unknown	Unknown	10612	Unknown	14	Bona_Fide_Phage_Homology	0.898908	0.0133398	2 - Complete phage contigs - category 2 (somewhat sure)	5	Unknown	Unknown
Scaffolds_OCT15-MV-15m_NODE_1671_length_10611_cov_6.89627	6	Scaffolds_OCT15-MV-15m_NODE_1739_length_10343_cov_54.1227	50	NA	15	Unknown	Unknown	Unknown	Unknown	Unknown	Unknown	10611	Unknown	12	Bona_Fide_Phage_Homology	0.84353	0.0225564	2 - Complete phage contigs - category 2 (somewhat sure)	12	16.6667	1.91507
Scaffolds_OCT15-MV-15m_NODE_1672_length_10610_cov_4.07352	Unknown	Unknown	Unknown	NA	15	Unknown	Unknown	Unknown	Unknown	Unknown	Unknown	10610	8	25	pVOGs_Homology	0.656632	0.053723	2 - Complete phage contigs - category 2 (somewhat sure)	5	36	3.53913
Scaffolds_OCT15-MV-15m_NODE_1673_length_10603_cov_9.70677	Unknown	Unknown	Unknown	NA	15	Unknown	Unknown	Unknown	Unknown	Unknown	Unknown	10603	6	14	pVOGs_Homology	0.956159	0.00654863	2 - Complete phage contigs - category 2 (somewhat sure)	1	35.7143	2.87439
Scaffolds_OCT15-MV-15m_NODE_1674_length_10602_cov_4.4205	Unknown	Unknown	Unknown	NA	15	Unknown	Unknown	Unknown	Unknown	Unknown	Unknown	10602	Unknown	7	pVOGs_Homology	0.966831	0.00545719	2 - Complete phage contigs - category 2 (somewhat sure)	4	57.1429	3.98075
Scaffolds_OCT15-MV-15m_NODE_1675_length_10598_cov_7.74666	12	Scaffolds_OCT15-MV-15m_NODE_561_length_18001_cov_21.7642	66.6667	NA	15	Unknown	Unknown	Unknown	Unknown	Unknown	Unknown	10598	6	18	Bona_Fide_Phage_Homology	0.972497	0.00472957	1 - Complete phage contigs - category 1 (sure)	7	11.1111	1.83271
Scaffolds_OCT15-MV-15m_NODE_1676_length_10595_cov_5.74725	2	Scaffolds_OCT15-MV-15m_NODE_131_length_31782_cov_90.0008	33.3333	NA	15	Unknown	Unknown	Unknown	Unknown	Unknown	Unknown	10595	Unknown	6	Unknown	0.996608	0.000848896	2 - Complete phage contigs - category 2 (somewhat sure)	2	Unknown	Unknown
Scaffolds_OCT15-MV-15m_NODE_1677_length_10593_cov_103.722	Unknown	Unknown	Unknown	NA	15	Unknown	Unknown	Unknown	Unknown	Unknown	Unknown	10593	Unknown	13	pVOGs_Homology	0.545983	0.0778559	2 - Complete phage contigs - category 2 (somewhat sure)	10	61.5385	5.86686
Scaffolds_OCT15-MV-15m_NODE_1678_length_10593_cov_7.28962	9	Scaffolds_OCT15-MV-45m_NODE_30_length_30278_cov_21.6232	50	NA	15	Unknown	Unknown	Unknown	Unknown	Unknown	Unknown	10593	1	18	Bona_Fide_Phage_Homology	0.992967	0.00181906	2 - Complete phage contigs - category 2 (somewhat sure)	7	11.1111	1.07142
Scaffolds_OCT15-MV-15m_NODE_1679_length_10576_cov_6.63796	9	Scaffolds_OCT15-MV-15m_NODE_35_length_50208_cov_7.80019	64.2857	NA	15	Unknown	Unknown	Unknown	Unknown	Unknown	Unknown	10576	1	14	Bona_Fide_Phage_Homology	0.864626	0.0190395	2 - Complete phage contigs - category 2 (somewhat sure)	6	14.2857	1.77263
Scaffolds_OCT15-MV-15m_NODE_167_length_30031_cov_13.6394	Unknown	Unknown	Unknown	NA	15	Unknown	Unknown	Unknown	Unknown	Unknown	Unknown	30031	7	43	pVOGs_Homology	0.739279	0.0382003	1 - Complete phage contigs - category 1 (sure)	3	18.6047	2.35343
Scaffolds_OCT15-MV-15m_NODE_1680_length_10576_cov_4.4626	Unknown	Unknown	Unknown	NA	15	Unknown	Unknown	Unknown	Unknown	Unknown	Unknown	10576	4	17	pVOGs_Homology	0.821832	0.0251031	2 - Complete phage contigs - category 2 (somewhat sure)	6	23.5294	2.22489
Scaffolds_OCT15-MV-15m_NODE_1681_length_10575_cov_106.953	Unknown	Unknown	Unknown	NA	15	Unknown	Unknown	Unknown	Unknown	Unknown	Unknown	10575	1	15	pVOGs_Homology	0.957813	0.00654863	2 - Complete phage contigs - category 2 (somewhat sure)	13	26.6667	3.8785
Scaffolds_OCT15-MV-15m_NODE_1682_length_10575_cov_7.64335	6	Scaffolds_OCT15-MV-15m_NODE_825_length_14975_cov_15.9468	60	NA	15	Unknown	Unknown	Unknown	Unknown	Unknown	Unknown	10575	Unknown	10	Bona_Fide_Phage_Homology	0.974233	0.00436575	1 - Complete phage contigs - category 1 (sure)	3	20	1.77263
Scaffolds_OCT15-MV-15m_NODE_1683_length_10574_cov_8.3776	10	Scaffolds_OCT15-MV-15m_NODE_220_length_27260_cov_37.5798	100	NA	15	Unknown	Unknown	Unknown	Unknown	Unknown	Unknown	10574	Unknown	10	Bona_Fide_Phage_Homology	0.265329	0.181057	2 - Complete phage contigs - category 2 (somewhat sure)	3	Unknown	Unknown
Scaffolds_OCT15-MV-15m_NODE_1684_length_10572_cov_21.9793	6	Scaffolds_OCT15-MV-15m_NODE_566_length_17927_cov_13.6946	60	NA	15	Unknown	Unknown	Unknown	Unknown	Unknown	Unknown	10572	Unknown	10	Bona_Fide_Phage_Homology	0.987847	0.00278923	2 - Complete phage contigs - category 2 (somewhat sure)	4	Unknown	Unknown
Scaffolds_OCT15-MV-15m_NODE_1685_length_10566_cov_26.4179	4	Scaffolds_OCT15-MV-15m_NODE_89_length_36239_cov_73.541	26.6667	NA	15	Unknown	Unknown	Unknown	Unknown	Unknown	Unknown	10566	1	15	Bona_Fide_Phage_Homology	0.91103	0.0123696	2 - Complete phage contigs - category 2 (somewhat sure)	3	6.66667	0.832707
Scaffolds_OCT15-MV-15m_NODE_1686_length_10557_cov_13.2157	3	Scaffolds_OCT15-MV-15m_NODE_118_length_32961_cov_60.5822	37.5	NA	15	Unknown	Unknown	Unknown	Unknown	Unknown	Unknown	10557	Unknown	8	Bona_Fide_Phage_Homology	0.99675	0.000848896	2 - Complete phage contigs - category 2 (somewhat sure)	1	12.5	1
Scaffolds_OCT15-MV-15m_NODE_1687_length_10557_cov_4.47715	2	Scaffolds_OCT15-MV-15m_NODE_204_length_27819_cov_23.8678	10	NA	15	Unknown	Unknown	Unknown	Unknown	Unknown	Unknown	10557	4	20	Unknown	0.926549	0.0101868	3 - Complete phage contigs - category 3 (not so sure)	1	10	1.15818
Scaffolds_OCT15-MV-15m_NODE_1688_length_10555_cov_11.1188	Unknown	Unknown	Unknown	NA	15	Unknown	Unknown	Unknown	Unknown	Unknown	Unknown	10555	1	12	pVOGs_Homology	0.999251	0.000121271	2 - Complete phage contigs - category 2 (somewhat sure)	5	50	4.76452
Scaffolds_OCT15-MV-15m_NODE_1689_length_10554_cov_11.8605	Unknown	Unknown	Unknown	NA	15	Unknown	Unknown	Unknown	Unknown	Unknown	Unknown	10554	3	19	pVOGs_Homology	0.939856	0.00873151	2 - Complete phage contigs - category 2 (somewhat sure)	10	31.5789	3.42754
Scaffolds_OCT15-MV-15m_NODE_168_length_29989_cov_69.1635	Unknown	Unknown	Unknown	NA	15	Unknown	Unknown	Unknown	Unknown	Unknown	Unknown	29989	9	49	pVOGs_Homology	0.712101	0.0439001	2 - Complete phage contigs - category 2 (somewhat sure)	16	14.2857	3.81876
Scaffolds_OCT15-MV-15m_NODE_1690_length_10543_cov_21.1076	Unknown	Unknown	Unknown	NA	15	Unknown	Unknown	Unknown	Unknown	Unknown	Unknown	10543	2	14	pVOGs_Homology	0.660779	0.0531167	2 - Complete phage contigs - category 2 (somewhat sure)	6	42.8571	3.82727
Scaffolds_OCT15-MV-15m_NODE_1691_length_10540_cov_8.5836	3	Scaffolds_OCT15-MV-15m_NODE_750_length_15654_cov_119.235	30	NA	15	Unknown	Unknown	Unknown	Unknown	Unknown	Unknown	10540	3	10	Bona_Fide_Phage_Homology	0.880277	0.0162503	NA	Unknown	Unknown	Unknown
Scaffolds_OCT15-MV-15m_NODE_1692_length_10537_cov_23.3282	Unknown	Unknown	Unknown	NA	15	Unknown	Unknown	Unknown	Unknown	Unknown	Unknown	10537	2	11	Unknown	0.821922	0.0251031	NA	1	Unknown	Unknown
Scaffolds_OCT15-MV-15m_NODE_1693_length_10535_cov_38.9618	4	Scaffolds_OCT15-MV-15m_NODE_3939_length_6601_cov_14.7577	44.4444	NA	15	Unknown	Unknown	Unknown	Unknown	Unknown	Unknown	10535	1	9	Bona_Fide_Phage_Homology	0.395261	0.121999	1 - Complete phage contigs - category 1 (sure)	5	44.4444	1.97324
Scaffolds_OCT15-MV-15m_NODE_1694_length_10532_cov_241.595	7	Scaffolds_OCT15-MV-15m_NODE_1695_length_10532_cov_189.127	63.6364	NA	15	Unknown	Unknown	Unknown	Unknown	Unknown	Unknown	10532	4	11	Bona_Fide_Phage_Homology	0.951513	0.00703371	2 - Complete phage contigs - category 2 (somewhat sure)	6	18.1818	0.583296
Scaffolds_OCT15-MV-15m_NODE_1695_length_10532_cov_189.127	Unknown	Unknown	Unknown	NA	15	Unknown	Unknown	Unknown	Unknown	Unknown	Unknown	10532	2	11	pVOGs_Homology	0.944498	0.00788261	2 - Complete phage contigs - category 2 (somewhat sure)	7	36.3636	2.46992
Scaffolds_OCT15-MV-15m_NODE_1696_length_10531_cov_4.57465	5	Scaffolds_OCT15-MV-15m_NODE_1152_length_12736_cov_6.57133	38.4615	NA	15	Unknown	Unknown	Unknown	Unknown	Unknown	Unknown	10531	4	13	Bona_Fide_Phage_Homology	0.998585	0.000485084	2 - Complete phage contigs - category 2 (somewhat sure)	4	15.3846	0.524101
Scaffolds_OCT15-MV-15m_NODE_1697_length_10529_cov_6.61667	3	Scaffolds_OCT15-MV-15m_NODE_432_length_20504_cov_8.34574	50	NA	15	Unknown	Unknown	Unknown	Unknown	Unknown	Unknown	10529	Unknown	6	Bona_Fide_Phage_Homology	0.860025	0.0198884	2 - Complete phage contigs - category 2 (somewhat sure)	4	Unknown	Unknown
Scaffolds_OCT15-MV-15m_NODE_1698_length_10528_cov_4.32674	6	Scaffolds_OCT15-MV-45m_NODE_38_length_27945_cov_22.2521	60	NA	15	Unknown	Unknown	Unknown	Unknown	Unknown	Unknown	10528	1	10	Bona_Fide_Phage_Homology	0.947558	0.00727626	2 - Complete phage contigs - category 2 (somewhat sure)	6	Unknown	Unknown
Scaffolds_OCT15-MV-15m_NODE_1699_length_10526_cov_5.4417	2	Scaffolds_OCT15-MV-15m_NODE_270_length_24952_cov_33.0635	13.3333	NA	15	Unknown	Unknown	Unknown	Unknown	Unknown	Unknown	10526	3	15	Unknown	0.902828	0.012976	3 - Complete phage contigs - category 3 (not so sure)	1	6.66667	0.107169
Scaffolds_OCT15-MV-15m_NODE_169_length_29937_cov_10.2302	Unknown	Unknown	Unknown	NA	15	Unknown	Unknown	Unknown	Unknown	Unknown	Unknown	29937	1	48	pVOGs_Homology	0.44782	0.10405	2 - Complete phage contigs - category 2 (somewhat sure)	34	10.4167	2.60727
Scaffolds_OCT15-MV-15m_NODE_16_length_65581_cov_47.6615	Unknown	Unknown	Unknown	NA	15	Unknown	Unknown	Unknown	Unknown	Unknown	Unknown	65581	5	78	Unknown	0.732106	0.0397769	3 - Complete phage contigs - category 3 (not so sure)	2	2.5641	1.15173
Scaffolds_OCT15-MV-15m_NODE_1700_length_10523_cov_5.05569	7	Scaffolds_OCT15-MV-45m_NODE_19_length_36689_cov_41.4368	100	NA	15	Unknown	Unknown	Unknown	Unknown	Unknown	Unknown	10523	Unknown	7	Bona_Fide_Phage_Homology	0.856664	0.0204948	2 - Complete phage contigs - category 2 (somewhat sure)	2	14.2857	0.980746
Scaffolds_OCT15-MV-15m_NODE_1701_length_10515_cov_36.1187	Unknown	Unknown	Unknown	NA	15	Unknown	Unknown	Unknown	Unknown	Unknown	Unknown	10515	8	16	pVOGs_Homology	0.993176	0.00169779	2 - Complete phage contigs - category 2 (somewhat sure)	3	37.5	3.15835
Scaffolds_OCT15-MV-15m_NODE_1702_length_10511_cov_233.295	2	Scaffolds_OCT15-MV-15m_NODE_2293_length_8921_cov_5.7848	18.1818	NA	15	Unknown	Unknown	Unknown	Unknown	Unknown	Unknown	10511	3	11	Unknown	0.989263	0.00242542	2 - Complete phage contigs - category 2 (somewhat sure)	3	36.3636	0.783432
Scaffolds_OCT15-MV-15m_NODE_1703_length_10510_cov_45.6169	7	Scaffolds_OCT15-MV-15m_NODE_158_length_30439_cov_120.332	63.6364	NA	15	Unknown	Unknown	Unknown	Unknown	Unknown	Unknown	10510	Unknown	11	Bona_Fide_Phage_Homology	0.975451	0.00400194	2 - Complete phage contigs - category 2 (somewhat sure)	5	Unknown	Unknown
Scaffolds_OCT15-MV-15m_NODE_1704_length_10507_cov_3.51119	3	Scaffolds_OCT15-MV-60m_NODE_153_length_14908_cov_5.88763	30	NA	15	Unknown	Unknown	Unknown	Unknown	Unknown	Unknown	10507	Unknown	10	Bona_Fide_Phage_Homology	0.983147	0.00339559	2 - Complete phage contigs - category 2 (somewhat sure)	3	10	1
Scaffolds_OCT15-MV-15m_NODE_1705_length_10500_cov_15.9172	Unknown	Unknown	Unknown	NA	15	Unknown	Unknown	Unknown	Unknown	Unknown	Unknown	10500	4	12	pVOGs_Homology	0.949321	0.00715498	2 - Complete phage contigs - category 2 (somewhat sure)	5	25	2.96893
Scaffolds_OCT15-MV-15m_NODE_1706_length_10494_cov_13.3913	3	Scaffolds_OCT15-MV-15m_NODE_391_length_21276_cov_13.0232	50	NA	15	Unknown	Unknown	Unknown	Unknown	Unknown	Unknown	10494	Unknown	6	Bona_Fide_Phage_Homology	0.993035	0.00181906	NA	1	Unknown	Unknown
Scaffolds_OCT15-MV-15m_NODE_1707_length_10483_cov_10.062	7	Scaffolds_OCT15-MV-15m_NODE_705_length_16162_cov_20.7402	70	NA	15	Unknown	Unknown	Unknown	Unknown	Unknown	Unknown	10483	1	10	Bona_Fide_Phage_Homology	0.95918	0.00642736	2 - Complete phage contigs - category 2 (somewhat sure)	6	10	0.939927
Scaffolds_OCT15-MV-15m_NODE_1708_length_10479_cov_30.4557	Unknown	Unknown	Unknown	NA	15	Unknown	Unknown	Unknown	Unknown	Unknown	Unknown	10479	2	14	pVOGs_Homology	0.543935	0.0780985	2 - Complete phage contigs - category 2 (somewhat sure)	10	50	3.10188
Scaffolds_OCT15-MV-15m_NODE_1709_length_10471_cov_8.74165	Unknown	Unknown	Unknown	NA	15	Unknown	Unknown	Unknown	Unknown	Unknown	Unknown	10471	1	15	pVOGs_Homology	0.744883	0.0373514	2 - Complete phage contigs - category 2 (somewhat sure)	10	33.3333	3.42468
Scaffolds_OCT15-MV-15m_NODE_170_length_29884_cov_36.8065	Unknown	Unknown	Unknown	Complete	15	Unknown	Unknown	Unknown	Unknown	Unknown	Unknown	29884	11	46	pVOGs_Homology	0.583007	0.069367	1 - Complete phage contigs - category 1 (sure)	11	28.2609	10.0819
Scaffolds_OCT15-MV-15m_NODE_1710_length_10470_cov_21.7701	8	Scaffolds_OCT15-MV-45m_NODE_11_length_47343_cov_201.33	53.3333	NA	15	Unknown	Unknown	Unknown	Unknown	Unknown	Unknown	10470	6	15	Bona_Fide_Phage_Homology	0.287999	0.167475	2 - Complete phage contigs - category 2 (somewhat sure)	4	6.66667	1
Scaffolds_OCT15-MV-15m_NODE_1711_length_10465_cov_7.20019	Unknown	Unknown	Unknown	NA	15	Bacteria	Cyanobacteria	Unknown	Unknown	Unknown	Unknown	10465	Unknown	15	pVOGs_Homology	0.992305	0.00194033	2 - Complete phage contigs - category 2 (somewhat sure)	15	73.3333	7.14212
Scaffolds_OCT15-MV-15m_NODE_1712_length_10459_cov_13.7611	9	Scaffolds_OCT15-MV-15m_NODE_150_length_30924_cov_116.775	52.9412	NA	15	Unknown	Unknown	Unknown	Unknown	Unknown	Unknown	10459	2	17	Bona_Fide_Phage_Homology	0.753195	0.03626	3 - Complete phage contigs - category 3 (not so sure)	2	5.88235	0.834141
Scaffolds_OCT15-MV-15m_NODE_1713_length_10456_cov_13.0388	8	Scaffolds_OCT15-MV-45m_NODE_1_length_121671_cov_117.688	53.3333	NA	15	Unknown	Unknown	Unknown	Unknown	Unknown	Unknown	10456	5	15	Bona_Fide_Phage_Homology	0.893167	0.0140674	2 - Complete phage contigs - category 2 (somewhat sure)	3	Unknown	Unknown
Scaffolds_OCT15-MV-15m_NODE_1714_length_10448_cov_9.60637	1	Scaffolds_OCT15-MV-15m_NODE_4570_length_6065_cov_38.8314	50	NA	15	Unknown	Unknown	Unknown	Unknown	Unknown	Unknown	10448	Unknown	2	Unknown	0.912853	0.0120058	NA	Unknown	Unknown	Unknown
Scaffolds_OCT15-MV-15m_NODE_1715_length_10439_cov_7.62847	Unknown	Unknown	Unknown	NA	15	Unknown	Unknown	Unknown	Unknown	Unknown	Unknown	10439	Unknown	4	Unknown	0.902043	0.012976	NA	Unknown	Unknown	Unknown
Scaffolds_OCT15-MV-15m_NODE_1716_length_10430_cov_11.9963	Unknown	Unknown	Unknown	NA	15	Unknown	Unknown	Unknown	Unknown	Unknown	Unknown	10430	Unknown	5	pVOGs_Homology	0.934908	0.00933786	1 - Complete phage contigs - category 1 (sure)	3	60	2.93792
Scaffolds_OCT15-MV-15m_NODE_1717_length_10430_cov_4.5013	5	Scaffolds_OCT15-MV-15m_NODE_760_length_15599_cov_5.17569	71.4286	NA	15	Unknown	Unknown	Unknown	Unknown	Unknown	Unknown	10430	Unknown	7	Bona_Fide_Phage_Homology	0.891967	0.0146738	2 - Complete phage contigs - category 2 (somewhat sure)	4	14.2857	0.954786
Scaffolds_OCT15-MV-15m_NODE_1718_length_10426_cov_74.7845	3	Scaffolds_OCT15-MV-15m_NODE_695_length_16240_cov_7.17362	50	NA	15	Unknown	Unknown	Unknown	Unknown	Unknown	Unknown	10426	Unknown	6	Bona_Fide_Phage_Homology	0.970998	0.00497211	2 - Complete phage contigs - category 2 (somewhat sure)	6	16.6667	1
Scaffolds_OCT15-MV-15m_NODE_1719_length_10424_cov_25.8099	Unknown	Unknown	Unknown	NA	15	Unknown	Unknown	Unknown	Unknown	Unknown	Unknown	10424	Unknown	17	pVOGs_Homology	0.919038	0.0112782	2 - Complete phage contigs - category 2 (somewhat sure)	12	35.2941	3.94571
Scaffolds_OCT15-MV-15m_NODE_171_length_29826_cov_48.1192	Unknown	Unknown	Unknown	NA	15	Unknown	Unknown	Unknown	Unknown	Unknown	Unknown	29826	3	26	pVOGs_Homology	0.921304	0.0109144	2 - Complete phage contigs - category 2 (somewhat sure)	17	26.9231	6.40648
Scaffolds_OCT15-MV-15m_NODE_1720_length_10416_cov_44.2131	4	Scaffolds_OCT15-MV-15m_NODE_205_length_27717_cov_38.9088	36.3636	NA	15	Unknown	Unknown	Unknown	Unknown	Unknown	Unknown	10416	1	11	Bona_Fide_Phage_Homology	0.99002	0.00218288	2 - Complete phage contigs - category 2 (somewhat sure)	4	9.09091	1
Scaffolds_OCT15-MV-15m_NODE_1721_length_10412_cov_91.3088	Unknown	Unknown	Unknown	NA	15	Unknown	Unknown	Unknown	Unknown	Unknown	Unknown	10412	Unknown	16	pVOGs_Homology	0.587665	0.0687606	1 - Complete phage contigs - category 1 (sure)	13	18.75	2.25204
Scaffolds_OCT15-MV-15m_NODE_1722_length_10410_cov_8.64114	Unknown	Unknown	Unknown	NA	15	Unknown	Unknown	Unknown	Unknown	Unknown	Unknown	10410	5	18	pVOGs_Homology	0.872324	0.0177056	2 - Complete phage contigs - category 2 (somewhat sure)	8	33.3333	2.79557
Scaffolds_OCT15-MV-15m_NODE_1723_length_10409_cov_16.9105	Unknown	Unknown	Unknown	NA	15	Unknown	Unknown	Unknown	Unknown	Unknown	Unknown	10409	Unknown	19	pVOGs_Homology	0.15482	0.263764	2 - Complete phage contigs - category 2 (somewhat sure)	19	26.3158	2.92239
Scaffolds_OCT15-MV-15m_NODE_1724_length_10406_cov_3.06328	2	Scaffolds_OCT15-MV-15m_NODE_4336_length_6226_cov_9.72452	16.6667	NA	15	Unknown	Unknown	Unknown	Unknown	Unknown	Unknown	10406	3	12	Unknown	0.970984	0.00497211	2 - Complete phage contigs - category 2 (somewhat sure)	4	Unknown	Unknown
Scaffolds_OCT15-MV-15m_NODE_1725_length_10405_cov_14.7974	10	Scaffolds_OCT15-MV-15m_NODE_769_length_15541_cov_27.8876	62.5	NA	15	Unknown	Unknown	Unknown	Unknown	Unknown	Unknown	10405	3	16	Bona_Fide_Phage_Homology	0.206763	0.218773	2 - Complete phage contigs - category 2 (somewhat sure)	7	18.75	1.54408
Scaffolds_OCT15-MV-15m_NODE_1726_length_10401_cov_7.4682	Unknown	Unknown	Unknown	NA	15	Unknown	Unknown	Unknown	Unknown	Unknown	Unknown	10401	1	17	pVOGs_Homology	0.971307	0.00497211	2 - Complete phage contigs - category 2 (somewhat sure)	3	17.6471	3
Scaffolds_OCT15-MV-15m_NODE_1727_length_10400_cov_15.2449	11	Scaffolds_OCT15-MV-15m_NODE_17_length_64361_cov_11.3796	91.6667	NA	15	Unknown	Unknown	Unknown	Unknown	Unknown	Unknown	10400	1	12	Bona_Fide_Phage_Homology	0.259492	0.184211	2 - Complete phage contigs - category 2 (somewhat sure)	1	16.6667	0.176391
Scaffolds_OCT15-MV-15m_NODE_1728_length_10397_cov_53.8134	6	Scaffolds_OCT15-MV-15m_NODE_120_length_32806_cov_220.819	54.5455	NA	15	Unknown	Unknown	Unknown	Unknown	Unknown	Unknown	10397	1	11	Bona_Fide_Phage_Homology	0.945475	0.0075188	2 - Complete phage contigs - category 2 (somewhat sure)	7	18.1818	1.50549
Scaffolds_OCT15-MV-15m_NODE_1729_length_10387_cov_45.7933	7	Scaffolds_OCT15-MV-15m_NODE_2024_length_9568_cov_6.88668	53.8462	NA	15	Unknown	Unknown	Unknown	Unknown	Unknown	Unknown	10387	6	13	Bona_Fide_Phage_Homology	0.985542	0.00278923	2 - Complete phage contigs - category 2 (somewhat sure)	3	23.0769	1.82814
Scaffolds_OCT15-MV-15m_NODE_172_length_29212_cov_13.6113	Unknown	Unknown	Unknown	NA	15	Unknown	Unknown	Unknown	Unknown	Unknown	Unknown	29212	3	29	pVOGs_Homology	0.870201	0.0181906	2 - Complete phage contigs - category 2 (somewhat sure)	8	17.2414	4.12691
Scaffolds_OCT15-MV-15m_NODE_1730_length_10381_cov_27.9924	Unknown	Unknown	Unknown	NA	15	Unknown	Unknown	Unknown	Unknown	Unknown	Unknown	10381	Unknown	19	pVOGs_Homology	0.968683	0.00533592	2 - Complete phage contigs - category 2 (somewhat sure)	19	31.5789	4.91337
Scaffolds_OCT15-MV-15m_NODE_1731_length_10380_cov_12.1954	4	Scaffolds_OCT15-MV-45m_NODE_1_length_121671_cov_117.688	13.3333	NA	15	Unknown	Unknown	Unknown	Unknown	Unknown	Unknown	10380	8	30	Unknown	0.859363	0.0198884	3 - Complete phage contigs - category 3 (not so sure)	1	Unknown	Unknown
Scaffolds_OCT15-MV-15m_NODE_1732_length_10366_cov_284.975	Unknown	Unknown	Unknown	NA	15	Unknown	Unknown	Unknown	Unknown	Unknown	Unknown	10366	2	15	pVOGs_Homology	0.782342	0.0312879	2 - Complete phage contigs - category 2 (somewhat sure)	9	40	3.72422
Scaffolds_OCT15-MV-15m_NODE_1733_length_10362_cov_199.766	Unknown	Unknown	Unknown	NA	15	Unknown	Unknown	Unknown	Unknown	Unknown	Unknown	10362	4	17	pVOGs_Homology	0.808723	0.0270434	2 - Complete phage contigs - category 2 (somewhat sure)	9	11.7647	2
Scaffolds_OCT15-MV-15m_NODE_1734_length_10362_cov_3.88018	6	Scaffolds_OCT15-MV-15m_NODE_557_length_18066_cov_6.27106	100	NA	15	Unknown	Unknown	Unknown	Unknown	Unknown	Unknown	10362	1	6	Bona_Fide_Phage_Homology	0.79656	0.0289837	NA	1	16.6667	0.984464
Scaffolds_OCT15-MV-15m_NODE_1735_length_10359_cov_98.8434	15	Scaffolds_OCT15-MV-15m_NODE_38_length_48689_cov_67.2462	78.9474	NA	15	Unknown	Unknown	Unknown	Unknown	Unknown	Unknown	10359	2	19	Bona_Fide_Phage_Homology	0.929709	0.00982294	2 - Complete phage contigs - category 2 (somewhat sure)	13	10.5263	1.70122
Scaffolds_OCT15-MV-15m_NODE_1736_length_10359_cov_26.8008	Unknown	Unknown	Unknown	NA	15	Unknown	Unknown	Unknown	Unknown	Unknown	Unknown	10359	2	13	Unknown	0.463235	0.0993209	3 - Complete phage contigs - category 3 (not so sure)	3	7.69231	0.705999
Scaffolds_OCT15-MV-15m_NODE_1737_length_10356_cov_4.88108	Unknown	Unknown	Unknown	NA	15	Unknown	Unknown	Unknown	Unknown	Unknown	Unknown	10356	7	20	pVOGs_Homology	0.895386	0.0139462	2 - Complete phage contigs - category 2 (somewhat sure)	1	15	2.27916
Scaffolds_OCT15-MV-15m_NODE_1738_length_10344_cov_7.3563	4	Scaffolds_OCT15-MV-15m_NODE_355_length_22104_cov_8.4397	66.6667	NA	15	Unknown	Unknown	Unknown	Unknown	Unknown	Unknown	10344	1	6	Bona_Fide_Phage_Homology	0.7284	0.0408683	2 - Complete phage contigs - category 2 (somewhat sure)	1	16.6667	0.980746
Scaffolds_OCT15-MV-15m_NODE_1739_length_10343_cov_54.1227	Unknown	Unknown	Unknown	NA	15	Unknown	Unknown	Unknown	Unknown	Unknown	Unknown	10343	Unknown	14	pVOGs_Homology	0.913663	0.0117633	2 - Complete phage contigs - category 2 (somewhat sure)	13	42.8571	3.29294
Scaffolds_OCT15-MV-15m_NODE_173_length_29200_cov_36.8694	Unknown	Unknown	Unknown	NA	15	Unknown	Unknown	Unknown	Unknown	Unknown	Unknown	29200	9	28	pVOGs_Homology	0.930615	0.00970167	2 - Complete phage contigs - category 2 (somewhat sure)	5	25	3.02976
Scaffolds_OCT15-MV-15m_NODE_1740_length_10340_cov_12.7716	3	Scaffolds_OCT15-MV-15m_NODE_51_length_44441_cov_86.0232	75	NA	15	Unknown	Unknown	Unknown	Unknown	Unknown	Unknown	10340	1	4	Bona_Fide_Phage_Homology	0.984512	0.00315304	NA	Unknown	Unknown	Unknown
Scaffolds_OCT15-MV-15m_NODE_1741_length_10339_cov_30.8494	Unknown	Unknown	Unknown	NA	15	Unknown	Unknown	Unknown	Unknown	Unknown	Unknown	10339	1	9	pVOGs_Homology	0.830673	0.0243755	2 - Complete phage contigs - category 2 (somewhat sure)	6	77.7778	2.35027
Scaffolds_OCT15-MV-15m_NODE_1742_length_10338_cov_6.15813	10	Scaffolds_OCT15-MV-15m_NODE_558_length_18058_cov_11.2172	66.6667	NA	15	Unknown	Unknown	Unknown	Unknown	Unknown	Unknown	10338	3	15	Bona_Fide_Phage_Homology	0.978845	0.0037594	2 - Complete phage contigs - category 2 (somewhat sure)	5	13.3333	1.08051
Scaffolds_OCT15-MV-15m_NODE_1743_length_10335_cov_7.50895	8	Scaffolds_OCT15-MV-60m_NODE_92_length_18501_cov_4.97013	53.3333	NA	15	Unknown	Unknown	Unknown	Unknown	Unknown	Unknown	10335	4	15	Bona_Fide_Phage_Homology	0.98424	0.00315304	2 - Complete phage contigs - category 2 (somewhat sure)	7	13.3333	1.83271
Scaffolds_OCT15-MV-15m_NODE_1744_length_10333_cov_5.15217	2	Scaffolds_OCT15-MV-15m_NODE_246_length_25997_cov_6.88605	12.5	NA	15	Unknown	Unknown	Unknown	Unknown	Unknown	Unknown	10333	3	16	Unknown	0.561589	0.0743391	6 - Prophages - category 3 (not so sure)	2	6.25	0.954786
Scaffolds_OCT15-MV-15m_NODE_1745_length_10331_cov_36.7084	9	Scaffolds_OCT15-MV-15m_NODE_1775_length_10251_cov_21.9124	69.2308	NA	15	Unknown	Unknown	Unknown	Unknown	Unknown	Unknown	10331	4	13	Bona_Fide_Phage_Homology	0.662036	0.0526316	2 - Complete phage contigs - category 2 (somewhat sure)	5	30.7692	1.57862
Scaffolds_OCT15-MV-15m_NODE_1746_length_10328_cov_113.362	Unknown	Unknown	Unknown	NA	15	Unknown	Unknown	Unknown	Unknown	Unknown	Unknown	10328	3	17	pVOGs_Homology	0.82929	0.0244967	2 - Complete phage contigs - category 2 (somewhat sure)	8	17.6471	2.23759
Scaffolds_OCT15-MV-15m_NODE_1747_length_10328_cov_5.84493	6	Scaffolds_OCT15-MV-15m_NODE_567_length_17911_cov_12.7433	75	NA	15	Unknown	Unknown	Unknown	Unknown	Unknown	Unknown	10328	Unknown	8	Bona_Fide_Phage_Homology	0.933655	0.00933786	1 - Complete phage contigs - category 1 (sure)	8	25	0.822393
Scaffolds_OCT15-MV-15m_NODE_1748_length_10324_cov_19.9943	Unknown	Unknown	Unknown	NA	15	Unknown	Unknown	Unknown	Unknown	Unknown	Unknown	10324	2	25	pVOGs_Homology	0.968958	0.00533592	2 - Complete phage contigs - category 2 (somewhat sure)	10	28	5.34606
Scaffolds_OCT15-MV-15m_NODE_1749_length_10320_cov_8.73687	10	Scaffolds_OCT15-MV-15m_NODE_409_length_20869_cov_18.5999	83.3333	NA	15	Unknown	Unknown	Unknown	Unknown	Unknown	Unknown	10320	2	12	Bona_Fide_Phage_Homology	0.758205	0.0355324	2 - Complete phage contigs - category 2 (somewhat sure)	2	8.33333	0.547133
Scaffolds_OCT15-MV-15m_NODE_174_length_29176_cov_14.7154	Unknown	Unknown	Unknown	NA	15	Unknown	Unknown	Unknown	Unknown	Unknown	Unknown	29176	25	40	pVOGs_Homology	0.865989	0.018797	2 - Complete phage contigs - category 2 (somewhat sure)	6	17.5	2.32576
Scaffolds_OCT15-MV-15m_NODE_1750_length_10318_cov_36.233	Unknown	Unknown	Unknown	NA	15	Unknown	Unknown	Unknown	Unknown	Unknown	Unknown	10318	Unknown	17	pVOGs_Homology	0.950101	0.00715498	2 - Complete phage contigs - category 2 (somewhat sure)	17	29.4118	3.34831
Scaffolds_OCT15-MV-15m_NODE_1751_length_10315_cov_7.07096	7	Scaffolds_OCT15-MV-15m_NODE_705_length_16162_cov_20.7402	58.3333	NA	15	Unknown	Unknown	Unknown	Unknown	Unknown	Unknown	10315	1	12	Bona_Fide_Phage_Homology	0.799284	0.0287412	2 - Complete phage contigs - category 2 (somewhat sure)	7	8.33333	0.832707
Scaffolds_OCT15-MV-15m_NODE_1752_length_10306_cov_33.5322	Unknown	Unknown	Unknown	NA	15	Unknown	Unknown	Unknown	Unknown	Unknown	Unknown	10306	2	14	pVOGs_Homology	0.813144	0.0264371	2 - Complete phage contigs - category 2 (somewhat sure)	7	42.8571	4.50087
Scaffolds_OCT15-MV-15m_NODE_1753_length_10302_cov_7.18454	11	Scaffolds_OCT15-MV-15m_NODE_359_length_21972_cov_26.2801	91.6667	NA	15	Unknown	Unknown	Unknown	Unknown	Unknown	Unknown	10302	1	12	Bona_Fide_Phage_Homology	0.883717	0.0157652	2 - Complete phage contigs - category 2 (somewhat sure)	7	8.33333	0.516162
Scaffolds_OCT15-MV-15m_NODE_1754_length_10300_cov_6.02889	3	Scaffolds_OCT15-MV-15m_NODE_36_length_49471_cov_40.6863	50	NA	15	Unknown	Unknown	Unknown	Unknown	Unknown	Unknown	10300	Unknown	6	Bona_Fide_Phage_Homology	0.872893	0.0175843	1 - Complete phage contigs - category 1 (sure)	2	Unknown	Unknown
Scaffolds_OCT15-MV-15m_NODE_1755_length_10298_cov_10.1738	12	Scaffolds_OCT15-MV-45m_NODE_279_length_11472_cov_6.30525	75	NA	15	Unknown	Unknown	Unknown	Unknown	Unknown	Unknown	10298	3	16	Bona_Fide_Phage_Homology	0.394502	0.122362	2 - Complete phage contigs - category 2 (somewhat sure)	6	12.5	1.00251
Scaffolds_OCT15-MV-15m_NODE_1756_length_10297_cov_25.2207	Unknown	Unknown	Unknown	NA	15	Unknown	Unknown	Unknown	Unknown	Unknown	Unknown	10297	5	13	pVOGs_Homology	0.421295	0.112176	2 - Complete phage contigs - category 2 (somewhat sure)	4	53.8462	4.93619
Scaffolds_OCT15-MV-15m_NODE_1757_length_10295_cov_292.26	14	Scaffolds_OCT15-MV-15m_NODE_629_length_17087_cov_52.0806	87.5	NA	15	Unknown	Unknown	Unknown	Unknown	Unknown	Unknown	10295	4	16	Bona_Fide_Phage_Homology	0.934843	0.00933786	2 - Complete phage contigs - category 2 (somewhat sure)	7	25	1.68048
Scaffolds_OCT15-MV-15m_NODE_1758_length_10295_cov_32.2513	8	Scaffolds_OCT15-MV-15m_NODE_33_length_50833_cov_197.059	38.0952	NA	15	Unknown	Unknown	Unknown	Unknown	Unknown	Unknown	10295	1	21	Bona_Fide_Phage_Homology	0.986137	0.00278923	2 - Complete phage contigs - category 2 (somewhat sure)	6	19.0476	1.45631
Scaffolds_OCT15-MV-15m_NODE_1759_length_10294_cov_18.907	Unknown	Unknown	Unknown	NA	15	Unknown	Unknown	Unknown	Unknown	Unknown	Unknown	10294	1	12	Unknown	0.99506	0.00133398	3 - Complete phage contigs - category 3 (not so sure)	1	Unknown	Unknown
Scaffolds_OCT15-MV-15m_NODE_175_length_29162_cov_7.51448	Unknown	Unknown	Unknown	NA	15	Unknown	Unknown	Unknown	Unknown	Unknown	Unknown	29162	Unknown	21	pVOGs_Homology	0.9191	0.0111569	2 - Complete phage contigs - category 2 (somewhat sure)	4	19.0476	3.91909
Scaffolds_OCT15-MV-15m_NODE_1760_length_10292_cov_21.219	6	Scaffolds_OCT15-MV-15m_NODE_420_length_20767_cov_104.68	85.7143	NA	15	Unknown	Unknown	Unknown	Unknown	Unknown	Unknown	10292	Unknown	7	Bona_Fide_Phage_Homology	0.733129	0.039413	2 - Complete phage contigs - category 2 (somewhat sure)	4	42.8571	1.82198
Scaffolds_OCT15-MV-15m_NODE_1761_length_10289_cov_18.9898	Unknown	Unknown	Unknown	NA	15	Unknown	Unknown	Unknown	Unknown	Unknown	Unknown	10289	3	14	pVOGs_Homology	0.999549	0	2 - Complete phage contigs - category 2 (somewhat sure)	6	50	3.48874
Scaffolds_OCT15-MV-15m_NODE_1762_length_10285_cov_292.753	8	Scaffolds_OCT15-MV-15m_NODE_1564_length_10977_cov_11.2903	40	NA	15	Unknown	Unknown	Unknown	Unknown	Unknown	Unknown	10285	Unknown	20	Bona_Fide_Phage_Homology	0.818696	0.0255882	2 - Complete phage contigs - category 2 (somewhat sure)	10	15	1.63871
Scaffolds_OCT15-MV-15m_NODE_1763_length_10284_cov_405.895	6	Scaffolds_OCT15-MV-60m_NODE_179_length_13684_cov_27.1986	54.5455	NA	15	Unknown	Unknown	Unknown	Unknown	Unknown	Unknown	10284	4	11	Bona_Fide_Phage_Homology	0.594278	0.0679117	2 - Complete phage contigs - category 2 (somewhat sure)	2	36.3636	1.35861
Scaffolds_OCT15-MV-15m_NODE_1764_length_10283_cov_8.69476	1	Scaffolds_OCT15-MV-15m_NODE_2673_length_8223_cov_14.6432	25	NA	15	Unknown	Unknown	Unknown	Unknown	Unknown	Unknown	10283	Unknown	4	Unknown	0.946575	0.00739753	NA	Unknown	25	0.954786
Scaffolds_OCT15-MV-15m_NODE_1765_length_10278_cov_61.4685	5	Scaffolds_OCT15-MV-45m_NODE_442_length_9694_cov_17.3402	33.3333	NA	15	Unknown	Unknown	Unknown	Unknown	Unknown	Unknown	10278	5	15	Bona_Fide_Phage_Homology	0.472332	0.0954402	2 - Complete phage contigs - category 2 (somewhat sure)	Unknown	6.66667	1
Scaffolds_OCT15-MV-15m_NODE_1766_length_10278_cov_42.5022	Unknown	Unknown	Unknown	NA	15	Unknown	Unknown	Unknown	Unknown	Unknown	Unknown	10278	2	14	pVOGs_Homology	0.885348	0.0152801	2 - Complete phage contigs - category 2 (somewhat sure)	12	21.4286	2.12268
Scaffolds_OCT15-MV-15m_NODE_1767_length_10277_cov_91.8677	9	Scaffolds_OCT15-MV-15m_NODE_2865_length_7933_cov_29.0522	75	NA	15	Unknown	Unknown	Unknown	Unknown	Unknown	Unknown	10277	1	12	Bona_Fide_Phage_Homology	0.959056	0.00642736	1 - Complete phage contigs - category 1 (sure)	8	16.6667	1.98446
Scaffolds_OCT15-MV-15m_NODE_1768_length_10275_cov_106.463	4	Scaffolds_OCT15-MV-15m_NODE_607_length_17335_cov_7.686	57.1429	NA	15	Unknown	Unknown	Unknown	Unknown	Unknown	Unknown	10275	Unknown	7	Bona_Fide_Phage_Homology	0.457481	0.101261	1 - Complete phage contigs - category 1 (sure)	2	14.2857	0.832707
Scaffolds_OCT15-MV-15m_NODE_1769_length_10260_cov_10.2449	6	Scaffolds_OCT15-MV-15m_NODE_194_length_28361_cov_81.5349	85.7143	NA	15	Unknown	Unknown	Unknown	Unknown	Unknown	Unknown	10260	Unknown	7	Bona_Fide_Phage_Homology	0.589123	0.0685181	2 - Complete phage contigs - category 2 (somewhat sure)	4	14.2857	0.547133
Scaffolds_OCT15-MV-15m_NODE_176_length_29108_cov_114.492	Unknown	Unknown	Unknown	NA	15	Unknown	Unknown	Unknown	Unknown	Unknown	Unknown	29108	Unknown	39	pVOGs_Homology	0.966422	0.00545719	1 - Complete phage contigs - category 1 (sure)	37	30.7692	8.61107
Scaffolds_OCT15-MV-15m_NODE_1770_length_10257_cov_10.9519	Unknown	Unknown	Unknown	NA	15	Unknown	Unknown	Unknown	Unknown	Unknown	Unknown	10257	1	13	Unknown	0.937306	0.00885278	3 - Complete phage contigs - category 3 (not so sure)	1	7.69231	0.00633249
Scaffolds_OCT15-MV-15m_NODE_1771_length_10257_cov_3.56597	Unknown	Unknown	Unknown	NA	15	Unknown	Unknown	Unknown	Unknown	Unknown	Unknown	10257	3	21	pVOGs_Homology	0.944141	0.00788261	2 - Complete phage contigs - category 2 (somewhat sure)	5	23.8095	2.35908
Scaffolds_OCT15-MV-15m_NODE_1772_length_10253_cov_5.70808	9	Scaffolds_OCT15-MV-15m_NODE_204_length_27819_cov_23.8678	90	NA	15	Unknown	Unknown	Unknown	Unknown	Unknown	Unknown	10253	Unknown	10	Bona_Fide_Phage_Homology	0.912886	0.0120058	1 - Complete phage contigs - category 1 (sure)	3	20	1.78749
Scaffolds_OCT15-MV-15m_NODE_1773_length_10253_cov_4.98627	Unknown	Unknown	Unknown	NA	15	Unknown	Unknown	Unknown	Unknown	Unknown	Unknown	10253	4	10	pVOGs_Homology	0.944525	0.00788261	2 - Complete phage contigs - category 2 (somewhat sure)	1	30	2.12495
Scaffolds_OCT15-MV-15m_NODE_1774_length_10252_cov_6.47847	Unknown	Unknown	Unknown	NA	15	Unknown	Unknown	Unknown	Unknown	Unknown	Unknown	10252	2	13	Unknown	0.937857	0.00873151	2 - Complete phage contigs - category 2 (somewhat sure)	2	7.69231	0.832707
Scaffolds_OCT15-MV-15m_NODE_1775_length_10251_cov_21.9124	Unknown	Unknown	Unknown	NA	15	Unknown	Unknown	Unknown	Unknown	Unknown	Unknown	10251	1	15	pVOGs_Homology	0.962193	0.00594228	2 - Complete phage contigs - category 2 (somewhat sure)	10	26.6667	2.30015
Scaffolds_OCT15-MV-15m_NODE_1776_length_10251_cov_9.85171	Unknown	Unknown	Unknown	NA	15	Unknown	Unknown	Unknown	Unknown	Unknown	Unknown	10251	4	11	pVOGs_Homology	0.899276	0.0133398	2 - Complete phage contigs - category 2 (somewhat sure)	2	36.3636	2.05142
Scaffolds_OCT15-MV-15m_NODE_1777_length_10250_cov_468.524	11	Scaffolds_OCT15-MV-45m_NODE_3_length_89732_cov_66.0166	36.6667	NA	15	Unknown	Unknown	Unknown	Unknown	Unknown	Unknown	10250	4	30	Bona_Fide_Phage_Homology	0.607572	0.0654863	3 - Complete phage contigs - category 3 (not so sure)	1	3.33333	0.319017
Scaffolds_OCT15-MV-15m_NODE_1778_length_10247_cov_74.8932	Unknown	Unknown	Unknown	NA	15	Unknown	Unknown	Unknown	Unknown	Unknown	Unknown	10247	Unknown	14	pVOGs_Homology	0.881967	0.016129	2 - Complete phage contigs - category 2 (somewhat sure)	10	50	3.86644
Scaffolds_OCT15-MV-15m_NODE_1779_length_10238_cov_138.25	12	Scaffolds_OCT15-MV-15m_NODE_1546_length_11029_cov_40.9141	66.6667	NA	15	Unknown	Unknown	Unknown	Unknown	Unknown	Unknown	10238	4	18	Bona_Fide_Phage_Homology	0.834697	0.0237691	2 - Complete phage contigs - category 2 (somewhat sure)	8	5.55556	1
Scaffolds_OCT15-MV-15m_NODE_177_length_29058_cov_24.4419	Unknown	Unknown	Unknown	NA	15	Unknown	Unknown	Unknown	Unknown	Unknown	Unknown	29058	2	56	pVOGs_Homology	0.459913	0.100776	2 - Complete phage contigs - category 2 (somewhat sure)	43	14.2857	5.25882
Scaffolds_OCT15-MV-15m_NODE_1780_length_10236_cov_8.06345	6	Scaffolds_OCT15-MV-15m_NODE_1_length_110843_cov_64.3207	50	NA	15	Unknown	Unknown	Unknown	Unknown	Unknown	Unknown	10236	6	12	Bona_Fide_Phage_Homology	0.756498	0.0356537	NA	2	8.33333	0.107169
Scaffolds_OCT15-MV-15m_NODE_1781_length_10235_cov_9.25383	10	Scaffolds_OCT15-MV-15m_NODE_84_length_36700_cov_21.6015	83.3333	NA	15	Unknown	Unknown	Unknown	Unknown	Unknown	Unknown	10235	Unknown	12	Bona_Fide_Phage_Homology	0.957372	0.00654863	2 - Complete phage contigs - category 2 (somewhat sure)	4	Unknown	Unknown
Scaffolds_OCT15-MV-15m_NODE_1782_length_10230_cov_24.8977	Unknown	Unknown	Unknown	NA	15	Unknown	Unknown	Unknown	Unknown	Unknown	Unknown	10230	Unknown	14	pVOGs_Homology	0.951281	0.00703371	3 - Complete phage contigs - category 3 (not so sure)	3	21.4286	2.8898
Scaffolds_OCT15-MV-15m_NODE_1783_length_10229_cov_15.6663	Unknown	Unknown	Unknown	NA	15	Unknown	Unknown	Unknown	Unknown	Unknown	Unknown	10229	Unknown	8	pVOGs_Homology	0.88984	0.0147951	1 - Complete phage contigs - category 1 (sure)	4	37.5	2.54753
Scaffolds_OCT15-MV-15m_NODE_1784_length_10226_cov_3.7545	1	Scaffolds_OCT15-MV-15m_NODE_1_length_110843_cov_64.3207	20	NA	15	Unknown	Unknown	Unknown	Unknown	Unknown	Unknown	10226	Unknown	5	Unknown	0.728669	0.0408683	NA	2	Unknown	Unknown
Scaffolds_OCT15-MV-15m_NODE_1785_length_10220_cov_5.62282	Unknown	Unknown	Unknown	NA	15	Unknown	Unknown	Unknown	Unknown	Unknown	Unknown	10220	4	13	pVOGs_Homology	0.959581	0.00642736	2 - Complete phage contigs - category 2 (somewhat sure)	7	69.2308	4.05561
Scaffolds_OCT15-MV-15m_NODE_1786_length_10217_cov_16.8179	8	Scaffolds_OCT15-MV-15m_NODE_134_length_31609_cov_63.9464	57.1429	NA	15	Unknown	Unknown	Unknown	Unknown	Unknown	Unknown	10217	Unknown	14	Bona_Fide_Phage_Homology	0.833949	0.0237691	1 - Complete phage contigs - category 1 (sure)	12	7.14286	0.664938
Scaffolds_OCT15-MV-15m_NODE_1787_length_10216_cov_86.5854	12	Scaffolds_OCT15-MV-15m_NODE_686_length_16400_cov_18.2284	70.5882	NA	15	Unknown	Unknown	Unknown	Unknown	Unknown	Unknown	10216	5	17	Bona_Fide_Phage_Homology	0.916269	0.0117633	2 - Complete phage contigs - category 2 (somewhat sure)	3	11.7647	1.36874
Scaffolds_OCT15-MV-15m_NODE_1788_length_10215_cov_14.2359	8	Scaffolds_OCT15-MV-15m_NODE_561_length_18001_cov_21.7642	53.3333	NA	15	Unknown	Unknown	Unknown	Unknown	Unknown	Unknown	10215	4	15	Bona_Fide_Phage_Homology	0.804203	0.0281349	2 - Complete phage contigs - category 2 (somewhat sure)	6	13.3333	1.37984
Scaffolds_OCT15-MV-15m_NODE_1789_length_10214_cov_32.7777	3	Scaffolds_OCT15-MV-60m_NODE_608_length_7889_cov_6.70296	25	NA	15	Unknown	Unknown	Unknown	Unknown	Unknown	Unknown	10214	Unknown	12	Bona_Fide_Phage_Homology	0.995597	0.00133398	2 - Complete phage contigs - category 2 (somewhat sure)	10	Unknown	Unknown
Scaffolds_OCT15-MV-15m_NODE_178_length_28925_cov_23.8834	38	Scaffolds_OCT15-MV-45m_NODE_75_length_21962_cov_9.65367	73.0769	NA	15	Unknown	Unknown	Unknown	Unknown	Unknown	Unknown	28925	6	52	Bona_Fide_Phage_Homology	0.941439	0.00836769	2 - Complete phage contigs - category 2 (somewhat sure)	30	9.61538	2.36164
Scaffolds_OCT15-MV-15m_NODE_1790_length_10212_cov_7.75849	Unknown	Unknown	Unknown	NA	15	Unknown	Unknown	Unknown	Unknown	Unknown	Unknown	10212	Unknown	16	Unknown	0.778554	0.0322581	2 - Complete phage contigs - category 2 (somewhat sure)	3	6.25	1
Scaffolds_OCT15-MV-15m_NODE_1791_length_10211_cov_9.74094	4	Scaffolds_OCT15-MV-15m_NODE_450_length_20260_cov_7.54823	66.6667	NA	15	Unknown	Unknown	Unknown	Unknown	Unknown	Unknown	10211	Unknown	6	Bona_Fide_Phage_Homology	0.964645	0.00569973	2 - Complete phage contigs - category 2 (somewhat sure)	2	Unknown	Unknown
Scaffolds_OCT15-MV-15m_NODE_1792_length_10210_cov_83.225	Unknown	Unknown	Unknown	NA	15	Unknown	Unknown	Unknown	Unknown	Unknown	Unknown	10210	3	18	pVOGs_Homology	0.886119	0.0151589	2 - Complete phage contigs - category 2 (somewhat sure)	9	27.7778	2.99076
Scaffolds_OCT15-MV-15m_NODE_1793_length_10209_cov_14.3472	5	Scaffolds_OCT15-MV-15m_NODE_117_length_32975_cov_7.43193	71.4286	NA	15	Unknown	Unknown	Unknown	Unknown	Unknown	Unknown	10209	Unknown	7	Bona_Fide_Phage_Homology	0.45991	0.100776	2 - Complete phage contigs - category 2 (somewhat sure)	3	Unknown	Unknown
Scaffolds_OCT15-MV-15m_NODE_1794_length_10207_cov_203.833	Unknown	Unknown	Unknown	NA	15	Unknown	Unknown	Unknown	Unknown	Unknown	Unknown	10207	Unknown	11	pVOGs_Homology	0.907975	0.0126122	1 - Complete phage contigs - category 1 (sure)	5	54.5455	5.35281
Scaffolds_OCT15-MV-15m_NODE_1795_length_10206_cov_4.54142	2	Scaffolds_OCT15-MV-15m_NODE_270_length_24952_cov_33.0635	14.2857	NA	15	Unknown	Unknown	Unknown	Unknown	Unknown	Unknown	10206	4	14	Unknown	0.954242	0.00679117	2 - Complete phage contigs - category 2 (somewhat sure)	2	21.4286	1.92434
Scaffolds_OCT15-MV-15m_NODE_1796_length_10205_cov_8.06355	2	Scaffolds_OCT15-MV-15m_NODE_60_length_42310_cov_7.40364	12.5	NA	15	Unknown	Unknown	Unknown	Unknown	Unknown	Unknown	10205	5	16	Unknown	0.765083	0.0340771	NA	3	Unknown	Unknown
Scaffolds_OCT15-MV-15m_NODE_1797_length_10204_cov_10.104	Unknown	Unknown	Unknown	NA	15	Unknown	Unknown	Unknown	Unknown	Unknown	Unknown	10204	Unknown	16	pVOGs_Homology	0.833978	0.0237691	2 - Complete phage contigs - category 2 (somewhat sure)	9	37.5	3.31591
Scaffolds_OCT15-MV-15m_NODE_1798_length_10202_cov_18.0687	13	Scaffolds_OCT15-MV-15m_NODE_1292_length_12063_cov_44.8095	54.1667	NA	15	Unknown	Unknown	Unknown	Unknown	Unknown	Unknown	10202	2	24	Bona_Fide_Phage_Homology	0.677571	0.0498423	1 - Complete phage contigs - category 1 (sure)	8	8.33333	1.79553
Scaffolds_OCT15-MV-15m_NODE_1799_length_10201_cov_50.7095	Unknown	Unknown	Unknown	NA	15	Unknown	Unknown	Unknown	Unknown	Unknown	Unknown	10201	1	8	pVOGs_Homology	0.814456	0.0261945	2 - Complete phage contigs - category 2 (somewhat sure)	4	37.5	2.06227
Scaffolds_OCT15-MV-15m_NODE_179_length_28909_cov_64.5015	Unknown	Unknown	Unknown	NA	15	Unknown	Unknown	Unknown	Unknown	Unknown	Unknown	28909	7	43	pVOGs_Homology	0.932771	0.00933786	2 - Complete phage contigs - category 2 (somewhat sure)	19	11.6279	3.51662
Scaffolds_OCT15-MV-15m_NODE_17_length_64361_cov_11.3796	Unknown	Unknown	Unknown	NA	15	Unknown	Unknown	Unknown	Unknown	Unknown	Unknown	64361	10	66	pVOGs_Homology	0.570011	0.0722775	2 - Complete phage contigs - category 2 (somewhat sure)	7	19.697	6.48389
Scaffolds_OCT15-MV-15m_NODE_1800_length_10196_cov_9.33685	Unknown	Unknown	Unknown	NA	15	Unknown	Unknown	Unknown	Unknown	Unknown	Unknown	10196	5	20	pVOGs_Homology	0.983513	0.00327431	2 - Complete phage contigs - category 2 (somewhat sure)	9	35	5.42669
Scaffolds_OCT15-MV-15m_NODE_1801_length_10196_cov_7.70033	8	Scaffolds_OCT15-MV-15m_NODE_87_length_36453_cov_28.7404	72.7273	NA	15	Unknown	Unknown	Unknown	Unknown	Unknown	Unknown	10196	Unknown	11	Bona_Fide_Phage_Homology	0.952251	0.00691244	2 - Complete phage contigs - category 2 (somewhat sure)	3	9.09091	0.547133
Scaffolds_OCT15-MV-15m_NODE_1802_length_10193_cov_554.27	Unknown	Unknown	Unknown	NA	15	Unknown	Unknown	Unknown	Unknown	Unknown	Unknown	10193	4	21	pVOGs_Homology	0.8569	0.0204948	2 - Complete phage contigs - category 2 (somewhat sure)	7	23.8095	3.74111
Scaffolds_OCT15-MV-15m_NODE_1803_length_10185_cov_200.891	9	Scaffolds_OCT15-MV-15m_NODE_607_length_17335_cov_7.686	81.8182	NA	15	Unknown	Unknown	Unknown	Unknown	Unknown	Unknown	10185	1	11	Bona_Fide_Phage_Homology	0.491725	0.0903468	2 - Complete phage contigs - category 2 (somewhat sure)	6	18.1818	1.48706
Scaffolds_OCT15-MV-15m_NODE_1804_length_10184_cov_4.34337	2	Scaffolds_OCT15-MV-15m_NODE_81_length_37361_cov_7.07385	33.3333	NA	15	Unknown	Unknown	Unknown	Unknown	Unknown	Unknown	10184	1	6	Unknown	0.983665	0.00327431	NA	Unknown	Unknown	Unknown
Scaffolds_OCT15-MV-15m_NODE_1805_length_10183_cov_11.1547	6	Scaffolds_OCT15-MV-15m_NODE_420_length_20767_cov_104.68	66.6667	NA	15	Unknown	Unknown	Unknown	Unknown	Unknown	Unknown	10183	Unknown	9	Bona_Fide_Phage_Homology	0.803281	0.0283774	2 - Complete phage contigs - category 2 (somewhat sure)	5	11.1111	0.93061
Scaffolds_OCT15-MV-15m_NODE_1806_length_10182_cov_3.898	2	Scaffolds_OCT15-MV-15m_NODE_1_length_110843_cov_64.3207	50	NA	15	Unknown	Unknown	Unknown	Unknown	Unknown	Unknown	10182	Unknown	4	Unknown	0.803331	0.0282561	NA	3	Unknown	Unknown
Scaffolds_OCT15-MV-15m_NODE_1807_length_10175_cov_10.5825	Unknown	Unknown	Unknown	NA	15	Unknown	Unknown	Unknown	Unknown	Unknown	Unknown	10175	5	14	pVOGs_Homology	0.869356	0.0181906	2 - Complete phage contigs - category 2 (somewhat sure)	5	35.7143	2.64749
Scaffolds_OCT15-MV-15m_NODE_1808_length_10174_cov_4.17788	Unknown	Unknown	Unknown	NA	15	Unknown	Unknown	Unknown	Unknown	Unknown	Unknown	10174	5	18	pVOGs_Homology	0.952457	0.00679117	2 - Complete phage contigs - category 2 (somewhat sure)	7	16.6667	2.19803
Scaffolds_OCT15-MV-15m_NODE_1809_length_10170_cov_53.0369	Unknown	Unknown	Unknown	NA	15	Unknown	Unknown	Unknown	Unknown	Unknown	Unknown	10170	2	13	Unknown	0.140948	0.278802	2 - Complete phage contigs - category 2 (somewhat sure)	1	Unknown	Unknown
Scaffolds_OCT15-MV-15m_NODE_180_length_28895_cov_8.76203	Unknown	Unknown	Unknown	NA	15	Unknown	Unknown	Unknown	Unknown	Unknown	Unknown	28895	5	31	Unknown	0.639318	0.0574824	3 - Complete phage contigs - category 3 (not so sure)	2	6.45161	0.892973
Scaffolds_OCT15-MV-15m_NODE_1810_length_10165_cov_3.39219	Unknown	Unknown	Unknown	NA	15	Unknown	Unknown	Unknown	Unknown	Unknown	Unknown	10165	1	18	pVOGs_Homology	0.965605	0.00557846	1 - Complete phage contigs - category 1 (sure)	14	16.6667	2.79971
Scaffolds_OCT15-MV-15m_NODE_1811_length_10159_cov_38.2188	2	Scaffolds_OCT15-MV-15m_NODE_112_length_33562_cov_90.8255	50	NA	15	Unknown	Unknown	Unknown	Unknown	Unknown	Unknown	10159	1	4	Unknown	0.995547	0.00133398	1 - Complete phage contigs - category 1 (sure)	Unknown	Unknown	Unknown
Scaffolds_OCT15-MV-15m_NODE_1812_length_10156_cov_29.6763	5	Scaffolds_OCT15-MV-45m_NODE_776_length_7688_cov_35.1883	29.4118	NA	15	Unknown	Unknown	Unknown	Unknown	Unknown	Unknown	10156	2	17	Bona_Fide_Phage_Homology	0.945091	0.00776134	2 - Complete phage contigs - category 2 (somewhat sure)	5	11.7647	1.26328
Scaffolds_OCT15-MV-15m_NODE_1813_length_10156_cov_5.82784	7	Scaffolds_OCT15-MV-15m_NODE_49_length_44598_cov_44.5127	87.5	NA	15	Unknown	Unknown	Unknown	Unknown	Unknown	Unknown	10156	Unknown	8	Bona_Fide_Phage_Homology	0.759042	0.0351686	3 - Complete phage contigs - category 3 (not so sure)	Unknown	Unknown	Unknown
Scaffolds_OCT15-MV-15m_NODE_1814_length_10154_cov_50.7671	Unknown	Unknown	Unknown	NA	15	Unknown	Unknown	Unknown	Unknown	Unknown	Unknown	10154	1	16	pVOGs_Homology	0.324188	0.151346	2 - Complete phage contigs - category 2 (somewhat sure)	11	50	3.85229
Scaffolds_OCT15-MV-15m_NODE_1815_length_10154_cov_8.98564	Unknown	Unknown	Unknown	NA	15	Unknown	Unknown	Unknown	Unknown	Unknown	Unknown	10154	6	18	Unknown	0.976627	0.00388067	3 - Complete phage contigs - category 3 (not so sure)	Unknown	11.1111	1.12063
Scaffolds_OCT15-MV-15m_NODE_1816_length_10149_cov_7.79503	5	Scaffolds_OCT15-MV-15m_NODE_1003_length_13571_cov_104.403	50	NA	15	Unknown	Unknown	Unknown	Unknown	Unknown	Unknown	10149	2	10	Bona_Fide_Phage_Homology	0.574194	0.0716711	2 - Complete phage contigs - category 2 (somewhat sure)	1	30	1.26775
Scaffolds_OCT15-MV-15m_NODE_1817_length_10144_cov_31.2877	9	Scaffolds_OCT15-MV-15m_NODE_321_length_23165_cov_7.89753	56.25	NA	15	Unknown	Unknown	Unknown	Unknown	Unknown	Unknown	10144	3	16	Bona_Fide_Phage_Homology	0.644087	0.0568761	2 - Complete phage contigs - category 2 (somewhat sure)	8	18.75	1.70934
Scaffolds_OCT15-MV-15m_NODE_1818_length_10142_cov_4.41202	Unknown	Unknown	Unknown	NA	15	Unknown	Unknown	Unknown	Unknown	Unknown	Unknown	10142	4	16	pVOGs_Homology	0.992039	0.00206161	1 - Complete phage contigs - category 1 (sure)	5	56.25	6.4864
Scaffolds_OCT15-MV-15m_NODE_1819_length_10132_cov_27.6634	Unknown	Unknown	Unknown	NA	15	Unknown	Unknown	Unknown	Unknown	Unknown	Unknown	10132	7	12	pVOGs_Homology	0.995591	0.00133398	2 - Complete phage contigs - category 2 (somewhat sure)	1	41.6667	3.13116
Scaffolds_OCT15-MV-15m_NODE_181_length_28887_cov_10.4067	Unknown	Unknown	Unknown	NA	15	Unknown	Unknown	Unknown	Unknown	Unknown	Unknown	28887	3	17	pVOGs_Homology	0.713457	0.043415	1 - Complete phage contigs - category 1 (sure)	6	17.6471	2.96283
Scaffolds_OCT15-MV-15m_NODE_1820_length_10128_cov_4.10503	Unknown	Unknown	Unknown	NA	15	Unknown	Unknown	Unknown	Unknown	Unknown	Unknown	10128	7	13	Unknown	0.406901	0.117754	NA	Unknown	Unknown	Unknown
Scaffolds_OCT15-MV-15m_NODE_1821_length_10125_cov_71.8553	Unknown	Unknown	Unknown	NA	15	Unknown	Unknown	Unknown	Unknown	Unknown	Unknown	10125	4	15	pVOGs_Homology	0.922223	0.0109144	1 - Complete phage contigs - category 1 (sure)	6	33.3333	4.01453
Scaffolds_OCT15-MV-15m_NODE_1822_length_10123_cov_6.45193	3	Scaffolds_OCT15-MV-15m_NODE_305_length_23646_cov_915.999	27.2727	NA	15	Unknown	Unknown	Unknown	Unknown	Unknown	Unknown	10123	Unknown	11	Bona_Fide_Phage_Homology	0.655263	0.0544506	2 - Complete phage contigs - category 2 (somewhat sure)	3	9.09091	1
Scaffolds_OCT15-MV-15m_NODE_1823_length_10120_cov_5.49945	Unknown	Unknown	Unknown	NA	15	Unknown	Unknown	Unknown	Unknown	Unknown	Unknown	10120	Unknown	11	pVOGs_Homology	0.96829	0.00533592	2 - Complete phage contigs - category 2 (somewhat sure)	9	72.7273	7.33183
Scaffolds_OCT15-MV-15m_NODE_1824_length_10118_cov_14.9727	6	Scaffolds_OCT15-MV-15m_NODE_134_length_31609_cov_63.9464	66.6667	NA	15	Unknown	Unknown	Unknown	Unknown	Unknown	Unknown	10118	1	9	Bona_Fide_Phage_Homology	0.912368	0.0122484	2 - Complete phage contigs - category 2 (somewhat sure)	7	Unknown	Unknown
Scaffolds_OCT15-MV-15m_NODE_1825_length_10116_cov_425.682	12	Scaffolds_OCT15-MV-15m_NODE_627_length_17099_cov_22.238	75	NA	15	Unknown	Unknown	Unknown	Unknown	Unknown	Unknown	10116	6	16	Bona_Fide_Phage_Homology	0.940125	0.00873151	2 - Complete phage contigs - category 2 (somewhat sure)	6	6.25	1
Scaffolds_OCT15-MV-15m_NODE_1826_length_10115_cov_5.76412	Unknown	Unknown	Unknown	NA	15	Unknown	Unknown	Unknown	Unknown	Unknown	Unknown	10115	3	17	Unknown	0.853953	0.0207373	3 - Complete phage contigs - category 3 (not so sure)	Unknown	Unknown	Unknown
Scaffolds_OCT15-MV-15m_NODE_1827_length_10112_cov_7.09217	Unknown	Unknown	Unknown	NA	15	Unknown	Unknown	Unknown	Unknown	Unknown	Unknown	10112	1	23	Unknown	0.891274	0.0147951	3 - Complete phage contigs - category 3 (not so sure)	13	Unknown	Unknown
Scaffolds_OCT15-MV-15m_NODE_1828_length_10096_cov_58.362	Unknown	Unknown	Unknown	NA	15	Unknown	Unknown	Unknown	Unknown	Unknown	Unknown	10096	7	12	pVOGs_Homology	0.89034	0.0147951	2 - Complete phage contigs - category 2 (somewhat sure)	4	58.3333	5.46788
Scaffolds_OCT15-MV-15m_NODE_1829_length_10095_cov_20.289	Unknown	Unknown	Unknown	NA	15	Unknown	Unknown	Unknown	Unknown	Unknown	Unknown	10095	1	23	pVOGs_Homology	0.713405	0.043415	2 - Complete phage contigs - category 2 (somewhat sure)	19	30.4348	4.84446
Scaffolds_OCT15-MV-15m_NODE_182_length_28813_cov_40.5471	Unknown	Unknown	Unknown	NA	15	Unknown	Unknown	Unknown	Unknown	Unknown	Unknown	28813	Unknown	22	pVOGs_Homology	0.994719	0.00133398	2 - Complete phage contigs - category 2 (somewhat sure)	15	40.9091	6.93109
Scaffolds_OCT15-MV-15m_NODE_1830_length_10094_cov_187.197	8	Scaffolds_OCT15-MV-15m_NODE_261_length_25213_cov_75.0104	80	NA	15	Unknown	Unknown	Unknown	Unknown	Unknown	Unknown	10094	Unknown	10	Bona_Fide_Phage_Homology	0.938495	0.00873151	1 - Complete phage contigs - category 1 (sure)	9	10	0.664938
Scaffolds_OCT15-MV-15m_NODE_1831_length_10094_cov_63.7757	Unknown	Unknown	Unknown	NA	15	Unknown	Unknown	Unknown	Unknown	Unknown	Unknown	10094	2	28	pVOGs_Homology	0.694567	0.0469318	2 - Complete phage contigs - category 2 (somewhat sure)	19	17.8571	2.51918
Scaffolds_OCT15-MV-15m_NODE_1832_length_10094_cov_6.72378	2	Scaffolds_OCT15-MV-15m_NODE_153_length_30711_cov_14.4442	22.2222	NA	15	Unknown	Unknown	Unknown	Unknown	Unknown	Unknown	10094	Unknown	9	Unknown	0.919196	0.0111569	2 - Complete phage contigs - category 2 (somewhat sure)	1	Unknown	Unknown
Scaffolds_OCT15-MV-15m_NODE_1833_length_10092_cov_7.90396	7	Scaffolds_OCT15-MV-15m_NODE_6013_length_5013_cov_4.9524	63.6364	NA	15	Unknown	Unknown	Unknown	Unknown	Unknown	Unknown	10092	Unknown	11	Bona_Fide_Phage_Homology	0.924114	0.0104293	2 - Complete phage contigs - category 2 (somewhat sure)	8	Unknown	Unknown
Scaffolds_OCT15-MV-15m_NODE_1834_length_10091_cov_9.13402	Unknown	Unknown	Unknown	NA	15	Unknown	Unknown	Unknown	Unknown	Unknown	Unknown	10091	Unknown	23	Unknown	0.948444	0.00727626	3 - Complete phage contigs - category 3 (not so sure)	1	Unknown	Unknown
Scaffolds_OCT15-MV-15m_NODE_1835_length_10090_cov_40.0155	Unknown	Unknown	Unknown	NA	15	Bacteria	Proteobacteria	Alphaproteobacteria	Pelagibacterales	Pelagibacteraceae	Candidatus Pelagibacter	10090	1	12	pVOGs_Homology	0.971565	0.00485084	1 - Complete phage contigs - category 1 (sure)	10	58.3333	4.11995
Scaffolds_OCT15-MV-15m_NODE_1836_length_10090_cov_9.24873	8	Scaffolds_OCT15-MV-45m_NODE_39_length_27938_cov_47.148	88.8889	NA	15	Unknown	Unknown	Unknown	Unknown	Unknown	Unknown	10090	Unknown	9	Bona_Fide_Phage_Homology	0.62145	0.0620907	2 - Complete phage contigs - category 2 (somewhat sure)	2	Unknown	Unknown
Scaffolds_OCT15-MV-15m_NODE_1837_length_10089_cov_16.8857	Unknown	Unknown	Unknown	NA	15	Bacteria	Proteobacteria	Alphaproteobacteria	Unknown	Unknown	Candidatus Puniceispirillum	10089	Unknown	14	pVOGs_Homology	0.998432	0.000485084	2 - Complete phage contigs - category 2 (somewhat sure)	12	57.1429	3.8924
Scaffolds_OCT15-MV-15m_NODE_1838_length_10081_cov_15.5301	Unknown	Unknown	Unknown	NA	15	Unknown	Unknown	Unknown	Unknown	Unknown	Unknown	10081	1	10	pVOGs_Homology	0.844851	0.0221926	2 - Complete phage contigs - category 2 (somewhat sure)	5	50	3.4479
Scaffolds_OCT15-MV-15m_NODE_1839_length_10079_cov_31.0133	9	Scaffolds_OCT15-MV-45m_NODE_26_length_31191_cov_27.6443	69.2308	NA	15	Unknown	Unknown	Unknown	Unknown	Unknown	Unknown	10079	1	13	Bona_Fide_Phage_Homology	0.853596	0.0207373	2 - Complete phage contigs - category 2 (somewhat sure)	4	15.3846	1.52788
Scaffolds_OCT15-MV-15m_NODE_183_length_28805_cov_17.2323	Unknown	Unknown	Unknown	NA	15	Unknown	Unknown	Unknown	Unknown	Unknown	Unknown	28805	5	42	pVOGs_Homology	0.924111	0.0104293	2 - Complete phage contigs - category 2 (somewhat sure)	20	26.1905	7.34597
Scaffolds_OCT15-MV-15m_NODE_1840_length_10074_cov_4.79868	Unknown	Unknown	Unknown	NA	15	Unknown	Unknown	Unknown	Unknown	Unknown	Unknown	10074	5	15	pVOGs_Homology	0.981108	0.00351686	2 - Complete phage contigs - category 2 (somewhat sure)	4	26.6667	3.6562
Scaffolds_OCT15-MV-15m_NODE_1841_length_10071_cov_5.28335	2	Scaffolds_OCT15-MV-60m_NODE_462_length_8839_cov_42.0435	16.6667	NA	15	Unknown	Unknown	Unknown	Unknown	Unknown	Unknown	10071	2	12	Unknown	0.956865	0.00654863	2 - Complete phage contigs - category 2 (somewhat sure)	2	25	0.63668
Scaffolds_OCT15-MV-15m_NODE_1842_length_10066_cov_5.40196	Unknown	Unknown	Unknown	NA	15	Unknown	Unknown	Unknown	Unknown	Unknown	Unknown	10066	6	17	pVOGs_Homology	0.803906	0.0281349	2 - Complete phage contigs - category 2 (somewhat sure)	1	23.5294	2.28731
Scaffolds_OCT15-MV-15m_NODE_1843_length_10063_cov_22.8709	9	Scaffolds_OCT15-MV-15m_NODE_1909_length_9882_cov_20.8172	90	NA	15	Unknown	Unknown	Unknown	Unknown	Unknown	Unknown	10063	3	10	Bona_Fide_Phage_Homology	0.949794	0.00715498	2 - Complete phage contigs - category 2 (somewhat sure)	3	60	1.97375
Scaffolds_OCT15-MV-15m_NODE_1844_length_10060_cov_11.5994	7	Scaffolds_OCT15-MV-15m_NODE_419_length_20769_cov_29.927	70	NA	15	Unknown	Unknown	Unknown	Unknown	Unknown	Unknown	10060	5	10	Bona_Fide_Phage_Homology	0.899123	0.0133398	2 - Complete phage contigs - category 2 (somewhat sure)	1	10	0.880246
Scaffolds_OCT15-MV-15m_NODE_1845_length_10053_cov_7.89818	6	Scaffolds_OCT15-MV-15m_NODE_491_length_19358_cov_29.8979	75	NA	15	Unknown	Unknown	Unknown	Unknown	Unknown	Unknown	10053	1	8	Bona_Fide_Phage_Homology	0.994005	0.00157652	2 - Complete phage contigs - category 2 (somewhat sure)	2	25	1.15648
Scaffolds_OCT15-MV-15m_NODE_1846_length_10052_cov_4.30519	Unknown	Unknown	Unknown	NA	15	Unknown	Unknown	Unknown	Unknown	Unknown	Unknown	10052	2	15	pVOGs_Homology	0.996611	0.000848896	2 - Complete phage contigs - category 2 (somewhat sure)	7	46.6667	2.50449
Scaffolds_OCT15-MV-15m_NODE_1847_length_10050_cov_12.8771	8	Scaffolds_OCT15-MV-15m_NODE_36_length_49471_cov_40.6863	57.1429	NA	15	Unknown	Unknown	Unknown	Unknown	Unknown	Unknown	10050	1	14	Bona_Fide_Phage_Homology	0.98857	0.00254669	2 - Complete phage contigs - category 2 (somewhat sure)	9	35.7143	1.93017
Scaffolds_OCT15-MV-15m_NODE_1848_length_10049_cov_7.71753	Unknown	Unknown	Unknown	NA	15	Unknown	Unknown	Unknown	Unknown	Unknown	Unknown	10049	6	12	pVOGs_Homology	0.591502	0.068033	2 - Complete phage contigs - category 2 (somewhat sure)	3	33.3333	3.00018
Scaffolds_OCT15-MV-15m_NODE_1849_length_10048_cov_5.63034	Unknown	Unknown	Unknown	NA	15	Unknown	Unknown	Unknown	Unknown	Unknown	Unknown	10048	6	14	Unknown	0.52122	0.0830706	NA	Unknown	7.14286	0.113948
Scaffolds_OCT15-MV-15m_NODE_184_length_28758_cov_104.327	Unknown	Unknown	Unknown	NA	15	Unknown	Unknown	Unknown	Unknown	Unknown	Unknown	28758	5	39	pVOGs_Homology	0.213183	0.212345	2 - Complete phage contigs - category 2 (somewhat sure)	4	15.3846	3.79726
Scaffolds_OCT15-MV-15m_NODE_1850_length_10045_cov_47.595	Unknown	Unknown	Unknown	NA	15	Unknown	Unknown	Unknown	Unknown	Unknown	Unknown	10045	2	12	pVOGs_Homology	0.809116	0.0270434	2 - Complete phage contigs - category 2 (somewhat sure)	6	50	4.50087
Scaffolds_OCT15-MV-15m_NODE_1851_length_10042_cov_32.719	7	Scaffolds_OCT15-MV-15m_NODE_350_length_22312_cov_75.5078	70	NA	15	Unknown	Unknown	Unknown	Unknown	Unknown	Unknown	10042	Unknown	10	Bona_Fide_Phage_Homology	0.920684	0.0110357	2 - Complete phage contigs - category 2 (somewhat sure)	9	20	1.9661
Scaffolds_OCT15-MV-15m_NODE_1852_length_10035_cov_547.2	9	Scaffolds_OCT15-MV-60m_NODE_45_length_24338_cov_24.4027	81.8182	NA	15	Unknown	Unknown	Unknown	Unknown	Unknown	Unknown	10035	Unknown	11	Bona_Fide_Phage_Homology	0.936022	0.00897405	2 - Complete phage contigs - category 2 (somewhat sure)	10	9.09091	0.256771
Scaffolds_OCT15-MV-15m_NODE_1853_length_10031_cov_145.801	12	Scaffolds_OCT15-MV-15m_NODE_559_length_18047_cov_56.719	50	NA	15	Unknown	Unknown	Unknown	Unknown	Unknown	Unknown	10031	2	24	Bona_Fide_Phage_Homology	0.995227	0.00133398	2 - Complete phage contigs - category 2 (somewhat sure)	17	12.5	1.93293
Scaffolds_OCT15-MV-15m_NODE_1854_length_10031_cov_8.60605	6	Scaffolds_OCT15-MV-15m_NODE_491_length_19358_cov_29.8979	75	NA	15	Unknown	Unknown	Unknown	Unknown	Unknown	Unknown	10031	1	8	Bona_Fide_Phage_Homology	0.985756	0.00278923	2 - Complete phage contigs - category 2 (somewhat sure)	1	Unknown	Unknown
Scaffolds_OCT15-MV-15m_NODE_1855_length_10028_cov_3.34122	4	Scaffolds_OCT15-MV-45m_NODE_55_length_24240_cov_34.6034	57.1429	NA	15	Unknown	Unknown	Unknown	Unknown	Unknown	Unknown	10028	1	7	Bona_Fide_Phage_Homology	0.968072	0.00533592	2 - Complete phage contigs - category 2 (somewhat sure)	2	Unknown	Unknown
Scaffolds_OCT15-MV-15m_NODE_1856_length_10027_cov_12.191	16	Scaffolds_OCT15-MV-15m_NODE_1546_length_11029_cov_40.9141	80	NA	15	Unknown	Unknown	Unknown	Unknown	Unknown	Unknown	10027	4	20	Bona_Fide_Phage_Homology	0.599847	0.0665777	2 - Complete phage contigs - category 2 (somewhat sure)	12	5	1
Scaffolds_OCT15-MV-15m_NODE_1857_length_10025_cov_37.4681	Unknown	Unknown	Unknown	NA	15	Unknown	Unknown	Unknown	Unknown	Unknown	Unknown	10025	2	21	pVOGs_Homology	0.419464	0.113146	2 - Complete phage contigs - category 2 (somewhat sure)	4	14.2857	2.23767
Scaffolds_OCT15-MV-15m_NODE_1858_length_10025_cov_8.98245	Unknown	Unknown	Unknown	NA	15	Unknown	Unknown	Unknown	Unknown	Unknown	Unknown	10025	4	7	pVOGs_Homology	0.984021	0.00327431	1 - Complete phage contigs - category 1 (sure)	2	57.1429	3.36488
Scaffolds_OCT15-MV-15m_NODE_1859_length_10025_cov_4.7663	Unknown	Unknown	Unknown	NA	15	Unknown	Unknown	Unknown	Unknown	Unknown	Unknown	10025	Unknown	3	Unknown	0.301668	0.160441	NA	Unknown	Unknown	Unknown
Scaffolds_OCT15-MV-15m_NODE_185_length_28739_cov_41.2265	18	Scaffolds_OCT15-MV-45m_NODE_19_length_36689_cov_41.4368	78.2609	NA	15	Unknown	Unknown	Unknown	Unknown	Unknown	Unknown	28739	3	23	Bona_Fide_Phage_Homology	0.60182	0.0663352	2 - Complete phage contigs - category 2 (somewhat sure)	5	4.34783	0.980746
Scaffolds_OCT15-MV-15m_NODE_1860_length_10022_cov_213.921	3	Scaffolds_OCT15-MV-15m_NODE_411_length_20834_cov_9.76731	17.6471	NA	15	Unknown	Unknown	Unknown	Unknown	Unknown	Unknown	10022	7	17	Unknown	0.413246	0.115571	NA	2	11.7647	0.0506015
Scaffolds_OCT15-MV-15m_NODE_1861_length_10022_cov_10.7376	11	Scaffolds_OCT15-MV-15m_NODE_802_length_15168_cov_18.7271	73.3333	NA	15	Unknown	Unknown	Unknown	Unknown	Unknown	Unknown	10022	4	15	Bona_Fide_Phage_Homology	0.874558	0.0172205	1 - Complete phage contigs - category 1 (sure)	5	20	1.53216
Scaffolds_OCT15-MV-15m_NODE_1862_length_10021_cov_50.2539	Unknown	Unknown	Unknown	NA	15	Unknown	Unknown	Unknown	Unknown	Unknown	Unknown	10021	2	11	pVOGs_Homology	0.984028	0.00327431	2 - Complete phage contigs - category 2 (somewhat sure)	6	27.2727	2.07781
Scaffolds_OCT15-MV-15m_NODE_1863_length_10020_cov_17.585	Unknown	Unknown	Unknown	NA	15	Unknown	Unknown	Unknown	Unknown	Unknown	Unknown	10020	2	7	pVOGs_Homology	0.991921	0.00206161	2 - Complete phage contigs - category 2 (somewhat sure)	4	57.1429	2.50087
Scaffolds_OCT15-MV-15m_NODE_1864_length_10019_cov_57.6032	Unknown	Unknown	Unknown	NA	15	Unknown	Unknown	Unknown	Unknown	Unknown	Unknown	10019	1	10	pVOGs_Homology	0.977682	0.0037594	2 - Complete phage contigs - category 2 (somewhat sure)	6	30	2.86986
Scaffolds_OCT15-MV-15m_NODE_1865_length_10015_cov_6.26918	2	Scaffolds_OCT15-MV-15m_NODE_409_length_20869_cov_18.5999	28.5714	NA	15	Unknown	Unknown	Unknown	Unknown	Unknown	Unknown	10015	Unknown	7	Unknown	0.934336	0.00933786	2 - Complete phage contigs - category 2 (somewhat sure)	3	Unknown	Unknown
Scaffolds_OCT15-MV-15m_NODE_1866_length_10010_cov_5.76454	6	Scaffolds_OCT15-MV-45m_NODE_23_length_34098_cov_182.457	85.7143	NA	15	Unknown	Unknown	Unknown	Unknown	Unknown	Unknown	10010	Unknown	7	Bona_Fide_Phage_Homology	0.155889	0.263037	2 - Complete phage contigs - category 2 (somewhat sure)	2	Unknown	Unknown
Scaffolds_OCT15-MV-15m_NODE_1867_length_10009_cov_2.8264	Unknown	Unknown	Unknown	NA	15	Unknown	Unknown	Unknown	Unknown	Unknown	Unknown	10009	1	18	Unknown	0.985766	0.00278923	3 - Complete phage contigs - category 3 (not so sure)	Unknown	5.55556	0.184252
Scaffolds_OCT15-MV-15m_NODE_1868_length_10005_cov_4.26965	Unknown	Unknown	Unknown	NA	15	Unknown	Unknown	Unknown	Unknown	Unknown	Unknown	10005	Unknown	14	pVOGs_Homology	0.953035	0.00679117	2 - Complete phage contigs - category 2 (somewhat sure)	7	50	5.5705
Scaffolds_OCT15-MV-15m_NODE_1869_length_10003_cov_6.48975	8	Scaffolds_OCT15-MV-15m_NODE_68_length_41053_cov_9.74216	57.1429	NA	15	Unknown	Unknown	Unknown	Unknown	Unknown	Unknown	10003	Unknown	14	Bona_Fide_Phage_Homology	0.215348	0.21089	2 - Complete phage contigs - category 2 (somewhat sure)	8	21.4286	1.57304
Scaffolds_OCT15-MV-15m_NODE_186_length_28709_cov_22.3246	10	Scaffolds_OCT15-MV-15m_NODE_530_length_18584_cov_9.88386	47.619	NA	15	Unknown	Unknown	Unknown	Unknown	Unknown	Unknown	28709	1	21	Bona_Fide_Phage_Homology	0.969863	0.00521465	1 - Complete phage contigs - category 1 (sure)	6	9.52381	1.84821
Scaffolds_OCT15-MV-15m_NODE_1870_length_9994_cov_7.07717	5	Scaffolds_OCT15-MV-15m_NODE_3939_length_6601_cov_14.7577	62.5	NA	15	Unknown	Unknown	Unknown	Unknown	Unknown	Unknown	9994	Unknown	8	Bona_Fide_Phage_Homology	0.265406	0.180936	2 - Complete phage contigs - category 2 (somewhat sure)	3	25	0.821976
Scaffolds_OCT15-MV-15m_NODE_1871_length_9985_cov_4.92216	2	Scaffolds_OCT15-MV-15m_NODE_81_length_37361_cov_7.07385	28.5714	NA	15	Unknown	Unknown	Unknown	Unknown	Unknown	Unknown	9985	2	7	Unknown	0.973737	0.00448702	NA	Unknown	Unknown	Unknown
Scaffolds_OCT15-MV-15m_NODE_1872_length_9985_cov_4.60715	8	Scaffolds_OCT15-MV-60m_NODE_2_length_48057_cov_15.4886	88.8889	NA	15	Unknown	Unknown	Unknown	Unknown	Unknown	Unknown	9985	1	9	Bona_Fide_Phage_Homology	0.818826	0.0255882	2 - Complete phage contigs - category 2 (somewhat sure)	1	Unknown	Unknown
Scaffolds_OCT15-MV-15m_NODE_1873_length_9982_cov_80.8639	9	Scaffolds_OCT15-MV-15m_NODE_214_length_27451_cov_123.387	81.8182	NA	15	Unknown	Unknown	Unknown	Unknown	Unknown	Unknown	9982	Unknown	11	Bona_Fide_Phage_Homology	0.220582	0.206767	2 - Complete phage contigs - category 2 (somewhat sure)	10	27.2727	0.741062
Scaffolds_OCT15-MV-15m_NODE_1874_length_9982_cov_3.59948	Unknown	Unknown	Unknown	NA	15	Unknown	Unknown	Unknown	Unknown	Unknown	Unknown	9982	Unknown	4	pVOGs_Homology	0.982253	0.00339559	2 - Complete phage contigs - category 2 (somewhat sure)	3	100	4
Scaffolds_OCT15-MV-15m_NODE_1875_length_9978_cov_3.93671	4	Scaffolds_OCT15-MV-60m_NODE_16_length_31225_cov_7.90128	50	NA	15	Unknown	Unknown	Unknown	Unknown	Unknown	Unknown	9978	1	8	Bona_Fide_Phage_Homology	0.960593	0.00630609	2 - Complete phage contigs - category 2 (somewhat sure)	1	Unknown	Unknown
Scaffolds_OCT15-MV-15m_NODE_1876_length_9974_cov_85.9534	3	Scaffolds_OCT15-MV-15m_NODE_1962_length_9718_cov_89.3979	60	NA	15	Unknown	Unknown	Unknown	Unknown	Unknown	Unknown	9974	Unknown	5	Bona_Fide_Phage_Homology	0.956431	0.00654863	2 - Complete phage contigs - category 2 (somewhat sure)	1	Unknown	Unknown
Scaffolds_OCT15-MV-15m_NODE_1877_length_9969_cov_63.595	3	Scaffolds_OCT15-MV-45m_NODE_1124_length_6434_cov_5.81204	18.75	NA	15	Unknown	Unknown	Unknown	Unknown	Unknown	Unknown	9969	3	16	Unknown	0.787876	0.0305603	2 - Complete phage contigs - category 2 (somewhat sure)	2	12.5	1.10717
Scaffolds_OCT15-MV-15m_NODE_1878_length_9969_cov_4.41013	12	Scaffolds_OCT15-MV-15m_NODE_287_length_24045_cov_171.749	63.1579	NA	15	Unknown	Unknown	Unknown	Unknown	Unknown	Unknown	9969	4	19	Bona_Fide_Phage_Homology	0.820076	0.0253456	2 - Complete phage contigs - category 2 (somewhat sure)	8	5.26316	0.956764
Scaffolds_OCT15-MV-15m_NODE_1879_length_9968_cov_4.08171	Unknown	Unknown	Unknown	NA	15	Unknown	Unknown	Unknown	Unknown	Unknown	Unknown	9968	Unknown	4	pVOGs_Homology	0.990306	0.00218288	2 - Complete phage contigs - category 2 (somewhat sure)	4	100	4
Scaffolds_OCT15-MV-15m_NODE_187_length_28655_cov_43.649	Unknown	Unknown	Unknown	NA	15	Unknown	Unknown	Unknown	Unknown	Unknown	Unknown	28655	Unknown	42	pVOGs_Homology	0.938279	0.00873151	2 - Complete phage contigs - category 2 (somewhat sure)	27	23.8095	7.81336
Scaffolds_OCT15-MV-15m_NODE_1880_length_9966_cov_36.5233	Unknown	Unknown	Unknown	NA	15	Unknown	Unknown	Unknown	Unknown	Unknown	Unknown	9966	Unknown	10	pVOGs_Homology	0.971988	0.00472957	2 - Complete phage contigs - category 2 (somewhat sure)	5	40	2.44782
Scaffolds_OCT15-MV-15m_NODE_1881_length_9964_cov_33.619	4	Scaffolds_OCT15-MV-15m_NODE_409_length_20869_cov_18.5999	50	NA	15	Unknown	Unknown	Unknown	Unknown	Unknown	Unknown	9964	Unknown	8	Bona_Fide_Phage_Homology	0.968859	0.00533592	2 - Complete phage contigs - category 2 (somewhat sure)	4	Unknown	Unknown
Scaffolds_OCT15-MV-15m_NODE_1882_length_9955_cov_18.4702	2	Scaffolds_OCT15-MV-45m_NODE_206_length_13609_cov_12.1369	40	NA	15	Unknown	Unknown	Unknown	Unknown	Unknown	Unknown	9955	Unknown	5	Unknown	0.818935	0.0255882	2 - Complete phage contigs - category 2 (somewhat sure)	3	20	0.419329
Scaffolds_OCT15-MV-15m_NODE_1883_length_9955_cov_11.2652	Unknown	Unknown	Unknown	NA	15	Unknown	Unknown	Unknown	Unknown	Unknown	Unknown	9955	5	15	pVOGs_Homology	0.970702	0.00509338	2 - Complete phage contigs - category 2 (somewhat sure)	1	26.6667	2.29607
Scaffolds_OCT15-MV-15m_NODE_1884_length_9954_cov_129.495	8	Scaffolds_OCT15-MV-15m_NODE_26_length_57009_cov_222.679	50	NA	15	Unknown	Unknown	Unknown	Unknown	Unknown	Unknown	9954	4	16	Bona_Fide_Phage_Homology	0.966118	0.00545719	2 - Complete phage contigs - category 2 (somewhat sure)	7	12.5	1.93993
Scaffolds_OCT15-MV-15m_NODE_1885_length_9946_cov_10.359	10	Scaffolds_OCT15-MV-15m_NODE_244_length_26064_cov_5.62232	41.6667	NA	15	Unknown	Unknown	Unknown	Unknown	Unknown	Unknown	9946	3	24	Bona_Fide_Phage_Homology	0.564397	0.0736114	2 - Complete phage contigs - category 2 (somewhat sure)	7	12.5	1.46639
Scaffolds_OCT15-MV-15m_NODE_1886_length_9941_cov_5.2631	5	Scaffolds_OCT15-MV-15m_NODE_43_length_46666_cov_9.89144	31.25	NA	15	Unknown	Unknown	Unknown	Unknown	Unknown	Unknown	9941	2	16	Bona_Fide_Phage_Homology	0.617784	0.0631821	3 - Complete phage contigs - category 3 (not so sure)	1	12.5	0.592091
Scaffolds_OCT15-MV-15m_NODE_1887_length_9933_cov_15.3775	Unknown	Unknown	Unknown	NA	15	Unknown	Unknown	Unknown	Unknown	Unknown	Unknown	9933	5	24	pVOGs_Homology	0.96458	0.00569973	2 - Complete phage contigs - category 2 (somewhat sure)	13	12.5	3
Scaffolds_OCT15-MV-15m_NODE_1888_length_9929_cov_65.6763	6	Scaffolds_OCT15-MV-15m_NODE_765_length_15582_cov_25.9146	85.7143	NA	15	Unknown	Unknown	Unknown	Unknown	Unknown	Unknown	9929	Unknown	7	Bona_Fide_Phage_Homology	0.739361	0.0382003	2 - Complete phage contigs - category 2 (somewhat sure)	2	Unknown	Unknown
Scaffolds_OCT15-MV-15m_NODE_1889_length_9928_cov_10.5483	Unknown	Unknown	Unknown	NA	15	Unknown	Unknown	Unknown	Unknown	Unknown	Unknown	9928	3	15	Unknown	0.650663	0.0556634	2 - Complete phage contigs - category 2 (somewhat sure)	1	6.66667	0.984464
Scaffolds_OCT15-MV-15m_NODE_188_length_28619_cov_85.0647	Unknown	Unknown	Unknown	Complete	15	Unknown	Unknown	Unknown	Unknown	Unknown	Unknown	28619	9	44	Manual_Curation	0.971376	0.00497211	2 - Complete phage contigs - category 2 (somewhat sure)	2	9.09091	2.16506
Scaffolds_OCT15-MV-15m_NODE_1890_length_9925_cov_19.1496	6	Scaffolds_OCT15-MV-15m_NODE_261_length_25213_cov_75.0104	40	NA	15	Unknown	Unknown	Unknown	Unknown	Unknown	Unknown	9925	1	15	Bona_Fide_Phage_Homology	0.972727	0.00460829	2 - Complete phage contigs - category 2 (somewhat sure)	7	6.66667	0.664938
Scaffolds_OCT15-MV-15m_NODE_1891_length_9923_cov_54.7423	8	Scaffolds_OCT15-MV-15m_NODE_73_length_39382_cov_93.3665	32	NA	15	Unknown	Unknown	Unknown	Unknown	Unknown	Unknown	9923	1	25	Bona_Fide_Phage_Homology	0.918402	0.0112782	2 - Complete phage contigs - category 2 (somewhat sure)	8	4	0.0025092
Scaffolds_OCT15-MV-15m_NODE_1892_length_9923_cov_5.91224	Unknown	Unknown	Unknown	NA	15	Unknown	Unknown	Unknown	Unknown	Unknown	Unknown	9923	Unknown	4	pVOGs_Homology	0.942545	0.00824642	1 - Complete phage contigs - category 1 (sure)	4	50	2
Scaffolds_OCT15-MV-15m_NODE_1893_length_9923_cov_4.18575	Unknown	Unknown	Unknown	NA	15	Unknown	Unknown	Unknown	Unknown	Unknown	Unknown	9923	3	9	pVOGs_Homology	0.980248	0.00363813	1 - Complete phage contigs - category 1 (sure)	4	33.3333	2.43968
Scaffolds_OCT15-MV-15m_NODE_1894_length_9920_cov_8.8443	Unknown	Unknown	Unknown	NA	15	Unknown	Unknown	Unknown	Unknown	Unknown	Unknown	9920	1	19	Unknown	0.664707	0.052389	3 - Complete phage contigs - category 3 (not so sure)	3	5.26316	0.705999
Scaffolds_OCT15-MV-15m_NODE_1895_length_9919_cov_293.477	Unknown	Unknown	Unknown	NA	15	Unknown	Unknown	Unknown	Unknown	Unknown	Unknown	9919	2	23	pVOGs_Homology	0.924892	0.0104293	2 - Complete phage contigs - category 2 (somewhat sure)	12	26.087	3.94579
Scaffolds_OCT15-MV-15m_NODE_1896_length_9910_cov_14.5435	8	Scaffolds_OCT15-MV-15m_NODE_84_length_36700_cov_21.6015	61.5385	NA	15	Unknown	Unknown	Unknown	Unknown	Unknown	Unknown	9910	Unknown	13	Bona_Fide_Phage_Homology	0.992699	0.00194033	2 - Complete phage contigs - category 2 (somewhat sure)	4	Unknown	Unknown
Scaffolds_OCT15-MV-15m_NODE_1897_length_9908_cov_4.60976	Unknown	Unknown	Unknown	NA	15	Unknown	Unknown	Unknown	Unknown	Unknown	Unknown	9908	6	14	pVOGs_Homology	0.913893	0.0117633	2 - Complete phage contigs - category 2 (somewhat sure)	2	28.5714	3.11493
Scaffolds_OCT15-MV-15m_NODE_1898_length_9905_cov_25.4183	Unknown	Unknown	Unknown	NA	15	Unknown	Unknown	Unknown	Unknown	Unknown	Unknown	9905	6	19	pVOGs_Homology	0.801984	0.0283774	2 - Complete phage contigs - category 2 (somewhat sure)	6	21.0526	3.22267
Scaffolds_OCT15-MV-15m_NODE_1899_length_9899_cov_54.2369	8	Scaffolds_OCT15-MV-15m_NODE_2795_length_8042_cov_13	72.7273	NA	15	Unknown	Unknown	Unknown	Unknown	Unknown	Unknown	9899	Unknown	11	Bona_Fide_Phage_Homology	0.826629	0.024618	2 - Complete phage contigs - category 2 (somewhat sure)	7	9.09091	0.406484
Scaffolds_OCT15-MV-15m_NODE_189_length_28577_cov_25.9377	Unknown	Unknown	Unknown	NA	15	Unknown	Unknown	Unknown	Unknown	Unknown	Unknown	28577	1	43	pVOGs_Homology	0.937406	0.00885278	1 - Complete phage contigs - category 1 (sure)	37	34.8837	10.0298
Scaffolds_OCT15-MV-15m_NODE_18_length_63931_cov_267.159	Unknown	Unknown	Unknown	Complete	15	Bacteria	Proteobacteria	Betaproteobacteria	Rhodocyclales	Rhodocyclaceae	Thauera	63931	6	95	Manual_Curation	0.993006	0.00181906	2 - Complete phage contigs - category 2 (somewhat sure)	5	5.26316	2.99775
Scaffolds_OCT15-MV-15m_NODE_1900_length_9894_cov_66.8548	5	Scaffolds_OCT15-MV-15m_NODE_553_length_18127_cov_10.3274	55.5556	NA	15	Unknown	Unknown	Unknown	Unknown	Unknown	Unknown	9894	Unknown	9	Bona_Fide_Phage_Homology	0.750538	0.0367451	2 - Complete phage contigs - category 2 (somewhat sure)	4	11.1111	0.274843
Scaffolds_OCT15-MV-15m_NODE_1901_length_9893_cov_45.8564	7	Scaffolds_OCT15-MV-15m_NODE_1414_length_11516_cov_43.4172	46.6667	NA	15	Unknown	Unknown	Unknown	Unknown	Unknown	Unknown	9893	1	15	Bona_Fide_Phage_Homology	0.90961	0.0124909	2 - Complete phage contigs - category 2 (somewhat sure)	11	33.3333	1.47525
Scaffolds_OCT15-MV-15m_NODE_1902_length_9893_cov_5.97713	3	Scaffolds_OCT15-MV-15m_NODE_505_length_18991_cov_13.2845	100	NA	15	Unknown	Unknown	Unknown	Unknown	Unknown	Unknown	9893	Unknown	3	Bona_Fide_Phage_Homology	0.575169	0.0715498	NA	1	33.3333	1
Scaffolds_OCT15-MV-15m_NODE_1903_length_9892_cov_76.2752	3	Scaffolds_OCT15-MV-15m_NODE_2671_length_8230_cov_8.43119	42.8571	NA	15	Unknown	Unknown	Unknown	Unknown	Unknown	Unknown	9892	Unknown	7	Bona_Fide_Phage_Homology	0.790843	0.0300752	2 - Complete phage contigs - category 2 (somewhat sure)	5	14.2857	1
Scaffolds_OCT15-MV-15m_NODE_1904_length_9892_cov_24.1491	Unknown	Unknown	Unknown	NA	15	Unknown	Unknown	Unknown	Unknown	Unknown	Unknown	9892	Unknown	8	pVOGs_Homology	0.976813	0.00388067	1 - Complete phage contigs - category 1 (sure)	7	62.5	4.76703
Scaffolds_OCT15-MV-15m_NODE_1905_length_9892_cov_8.2267	Unknown	Unknown	Unknown	NA	15	Unknown	Unknown	Unknown	Unknown	Unknown	Unknown	9892	Unknown	14	Unknown	0.161329	0.258792	2 - Complete phage contigs - category 2 (somewhat sure)	3	7.14286	0.954786
Scaffolds_OCT15-MV-15m_NODE_1906_length_9890_cov_89.2248	Unknown	Unknown	Unknown	NA	15	Unknown	Unknown	Unknown	Unknown	Unknown	Unknown	9890	1	16	pVOGs_Homology	0.922421	0.0109144	2 - Complete phage contigs - category 2 (somewhat sure)	9	18.75	2.94123
Scaffolds_OCT15-MV-15m_NODE_1907_length_9890_cov_56.36	Unknown	Unknown	Unknown	NA	15	Unknown	Unknown	Unknown	Unknown	Unknown	Unknown	9890	5	24	pVOGs_Homology	0.997556	0.000485084	2 - Complete phage contigs - category 2 (somewhat sure)	2	12.5	2.50661
Scaffolds_OCT15-MV-15m_NODE_1908_length_9889_cov_31.6861	Unknown	Unknown	Unknown	NA	15	Unknown	Unknown	Unknown	Unknown	Unknown	Unknown	9889	1	14	pVOGs_Homology	0.992393	0.00194033	2 - Complete phage contigs - category 2 (somewhat sure)	7	42.8571	3.70212
Scaffolds_OCT15-MV-15m_NODE_1909_length_9882_cov_20.8172	Unknown	Unknown	Unknown	NA	15	Unknown	Unknown	Unknown	Unknown	Unknown	Unknown	9882	4	12	pVOGs_Homology	0.861959	0.0194033	2 - Complete phage contigs - category 2 (somewhat sure)	4	58.3333	3.68398
Scaffolds_OCT15-MV-15m_NODE_190_length_28505_cov_6.19367	13	Scaffolds_OCT15-MV-45m_NODE_22_length_34858_cov_30.4794	33.3333	NA	15	Unknown	Unknown	Unknown	Unknown	Unknown	Unknown	28505	18	39	Bona_Fide_Phage_Homology	0.326242	0.150133	2 - Complete phage contigs - category 2 (somewhat sure)	10	5.12821	0.771545
Scaffolds_OCT15-MV-15m_NODE_1910_length_9881_cov_39.5058	Unknown	Unknown	Unknown	NA	15	Unknown	Unknown	Unknown	Unknown	Unknown	Unknown	9881	Unknown	14	pVOGs_Homology	0.947575	0.00727626	2 - Complete phage contigs - category 2 (somewhat sure)	9	35.7143	3.20687
Scaffolds_OCT15-MV-15m_NODE_1911_length_9871_cov_24.2285	Unknown	Unknown	Unknown	NA	15	Unknown	Unknown	Unknown	Unknown	Unknown	Unknown	9871	Unknown	17	Unknown	0.983047	0.00339559	3 - Complete phage contigs - category 3 (not so sure)	1	Unknown	Unknown
Scaffolds_OCT15-MV-15m_NODE_1912_length_9871_cov_7.56041	7	Scaffolds_OCT15-MV-60m_NODE_85_length_18852_cov_12.904	50	NA	15	Unknown	Unknown	Unknown	Unknown	Unknown	Unknown	9871	3	14	Bona_Fide_Phage_Homology	0.970708	0.00509338	1 - Complete phage contigs - category 1 (sure)	6	14.2857	1.83271
Scaffolds_OCT15-MV-15m_NODE_1913_length_9869_cov_43.3892	12	Scaffolds_OCT15-MV-15m_NODE_713_length_16037_cov_102.8	80	NA	15	Unknown	Unknown	Unknown	Unknown	Unknown	Unknown	9869	5	15	Bona_Fide_Phage_Homology	0.934437	0.00933786	2 - Complete phage contigs - category 2 (somewhat sure)	5	26.6667	1.96538
Scaffolds_OCT15-MV-15m_NODE_1914_length_9856_cov_9.68666	5	Scaffolds_OCT15-MV-15m_NODE_17_length_64361_cov_11.3796	83.3333	NA	15	Unknown	Unknown	Unknown	Unknown	Unknown	Unknown	9856	1	6	Bona_Fide_Phage_Homology	0.664943	0.0522678	NA	1	33.3333	1.98446
Scaffolds_OCT15-MV-15m_NODE_1915_length_9855_cov_6.53082	5	Scaffolds_OCT15-MV-60m_NODE_153_length_14908_cov_5.88763	62.5	NA	15	Unknown	Unknown	Unknown	Unknown	Unknown	Unknown	9855	Unknown	8	Bona_Fide_Phage_Homology	0.895045	0.0139462	2 - Complete phage contigs - category 2 (somewhat sure)	5	37.5	1.35369
Scaffolds_OCT15-MV-15m_NODE_1916_length_9852_cov_27.8889	8	Scaffolds_OCT15-MV-15m_NODE_545_length_18298_cov_33.126	72.7273	NA	15	Unknown	Unknown	Unknown	Unknown	Unknown	Unknown	9852	1	11	Bona_Fide_Phage_Homology	0.953632	0.00679117	2 - Complete phage contigs - category 2 (somewhat sure)	5	Unknown	Unknown
Scaffolds_OCT15-MV-15m_NODE_1917_length_9851_cov_35.8999	5	Scaffolds_OCT15-MV-15m_NODE_1033_length_13378_cov_6.79554	27.7778	NA	15	Unknown	Unknown	Unknown	Unknown	Unknown	Unknown	9851	2	18	Bona_Fide_Phage_Homology	0.822291	0.0251031	3 - Complete phage contigs - category 3 (not so sure)	4	11.1111	1.25566
Scaffolds_OCT15-MV-15m_NODE_1918_length_9848_cov_15.7076	Unknown	Unknown	Unknown	NA	15	Unknown	Unknown	Unknown	Unknown	Unknown	Unknown	9848	4	24	pVOGs_Homology	0.623702	0.0616056	2 - Complete phage contigs - category 2 (somewhat sure)	8	12.5	2.24521
Scaffolds_OCT15-MV-15m_NODE_1919_length_9841_cov_3.41457	1	Scaffolds_OCT15-MV-60m_NODE_714_length_7364_cov_4.1713	16.6667	NA	15	Unknown	Unknown	Unknown	Unknown	Unknown	Unknown	9841	1	6	Unknown	0.82317	0.0251031	NA	Unknown	Unknown	Unknown
Scaffolds_OCT15-MV-15m_NODE_191_length_28487_cov_233.119	Unknown	Unknown	Unknown	NA	15	Unknown	Unknown	Unknown	Unknown	Unknown	Unknown	28487	3	43	pVOGs_Homology	0.900593	0.0130973	2 - Complete phage contigs - category 2 (somewhat sure)	22	32.5581	11.2429
Scaffolds_OCT15-MV-15m_NODE_1920_length_9833_cov_25.9361	Unknown	Unknown	Unknown	NA	15	Unknown	Unknown	Unknown	Unknown	Unknown	Unknown	9833	Unknown	10	Unknown	0.608218	0.065365	2 - Complete phage contigs - category 2 (somewhat sure)	4	Unknown	Unknown
Scaffolds_OCT15-MV-15m_NODE_1921_length_9833_cov_4.93097	13	Scaffolds_OCT15-MV-60m_NODE_16_length_31225_cov_7.90128	86.6667	NA	15	Unknown	Unknown	Unknown	Unknown	Unknown	Unknown	9833	2	15	Bona_Fide_Phage_Homology	0.377967	0.127577	2 - Complete phage contigs - category 2 (somewhat sure)	3	Unknown	Unknown
Scaffolds_OCT15-MV-15m_NODE_1922_length_9831_cov_7.652	10	Scaffolds_OCT15-MV-15m_NODE_465_length_19989_cov_9.04299	83.3333	NA	15	Unknown	Unknown	Unknown	Unknown	Unknown	Unknown	9831	7	12	Bona_Fide_Phage_Homology	0.90245	0.012976	2 - Complete phage contigs - category 2 (somewhat sure)	2	8.33333	0.112689
Scaffolds_OCT15-MV-15m_NODE_1923_length_9830_cov_4.62864	13	Scaffolds_OCT15-MV-15m_NODE_123_length_32409_cov_10.1956	100	NA	15	Unknown	Unknown	Unknown	Unknown	Unknown	Unknown	9830	Unknown	13	Bona_Fide_Phage_Homology	0.902797	0.012976	2 - Complete phage contigs - category 2 (somewhat sure)	4	7.69231	0.980746
Scaffolds_OCT15-MV-15m_NODE_1924_length_9827_cov_4.56365	12	Scaffolds_OCT15-MV-15m_NODE_123_length_32409_cov_10.1956	100	NA	15	Unknown	Unknown	Unknown	Unknown	Unknown	Unknown	9827	Unknown	12	Bona_Fide_Phage_Homology	0.737079	0.0386854	2 - Complete phage contigs - category 2 (somewhat sure)	3	8.33333	0.980746
Scaffolds_OCT15-MV-15m_NODE_1925_length_9825_cov_85.4993	Unknown	Unknown	Unknown	NA	15	Unknown	Unknown	Unknown	Unknown	Unknown	Unknown	9825	1	14	pVOGs_Homology	0.772023	0.0329857	2 - Complete phage contigs - category 2 (somewhat sure)	10	50	3.63559
Scaffolds_OCT15-MV-15m_NODE_1926_length_9819_cov_5.6694	Unknown	Unknown	Unknown	NA	15	Bacteria	Cyanobacteria	Unknown	Unknown	Unknown	Unknown	9819	Unknown	10	pVOGs_Homology	0.366394	0.1317	2 - Complete phage contigs - category 2 (somewhat sure)	8	80	7.92716
Scaffolds_OCT15-MV-15m_NODE_1927_length_9819_cov_4.24396	3	Scaffolds_OCT15-MV-45m_NODE_1_length_121671_cov_117.688	15.7895	NA	15	Unknown	Unknown	Unknown	Unknown	Unknown	Unknown	9819	4	19	Unknown	0.809493	0.0270434	3 - Complete phage contigs - category 3 (not so sure)	2	5.26316	0.431324
Scaffolds_OCT15-MV-15m_NODE_1928_length_9809_cov_6.44556	Unknown	Unknown	Unknown	NA	15	Unknown	Unknown	Unknown	Unknown	Unknown	Unknown	9809	2	11	pVOGs_Homology	0.909262	0.0124909	2 - Complete phage contigs - category 2 (somewhat sure)	2	27.2727	2.83271
Scaffolds_OCT15-MV-15m_NODE_1929_length_9809_cov_5.86303	4	Scaffolds_OCT15-MV-15m_NODE_19_length_63064_cov_199.715	25	NA	15	Unknown	Unknown	Unknown	Unknown	Unknown	Unknown	9809	1	16	Bona_Fide_Phage_Homology	0.707336	0.0443852	2 - Complete phage contigs - category 2 (somewhat sure)	4	12.5	1.79622
Scaffolds_OCT15-MV-15m_NODE_192_length_28442_cov_175.312	Unknown	Unknown	Unknown	NA	15	Bacteria	Firmicutes	Clostridia	Clostridiales	Lachnospiraceae	Lachnoanaerobaculum	28442	10	32	Unknown	0.538939	0.0790686	3 - Complete phage contigs - category 3 (not so sure)	1	6.25	0.354978
Scaffolds_OCT15-MV-15m_NODE_1930_length_9808_cov_3.88496	7	Scaffolds_OCT15-MV-15m_NODE_208_length_27665_cov_12.861	46.6667	NA	15	Unknown	Unknown	Unknown	Unknown	Unknown	Unknown	9808	5	15	Bona_Fide_Phage_Homology	0.994617	0.00133398	2 - Complete phage contigs - category 2 (somewhat sure)	2	20	0.765839
Scaffolds_OCT15-MV-15m_NODE_1931_length_9807_cov_25.4024	8	Scaffolds_OCT15-MV-2000m_NODE_15_length_30648_cov_51.4827	66.6667	NA	15	Unknown	Unknown	Unknown	Unknown	Unknown	Unknown	9807	4	12	Bona_Fide_Phage_Homology	0.992254	0.00194033	2 - Complete phage contigs - category 2 (somewhat sure)	3	8.33333	1
Scaffolds_OCT15-MV-15m_NODE_1932_length_9806_cov_66.0168	Unknown	Unknown	Unknown	NA	15	Unknown	Unknown	Unknown	Unknown	Unknown	Unknown	9806	Unknown	15	pVOGs_Homology	0.704832	0.0451128	1 - Complete phage contigs - category 1 (sure)	7	40	5.50232
Scaffolds_OCT15-MV-15m_NODE_1933_length_9804_cov_6.31808	Unknown	Unknown	Unknown	NA	15	Unknown	Unknown	Unknown	Unknown	Unknown	Unknown	9804	2	14	pVOGs_Homology	0.991571	0.00206161	1 - Complete phage contigs - category 1 (sure)	9	64.2857	7.5628
Scaffolds_OCT15-MV-15m_NODE_1934_length_9802_cov_7.26388	Unknown	Unknown	Unknown	NA	15	Unknown	Unknown	Unknown	Unknown	Unknown	Unknown	9802	1	22	pVOGs_Homology	0.942019	0.00836769	2 - Complete phage contigs - category 2 (somewhat sure)	12	22.7273	4.16002
Scaffolds_OCT15-MV-15m_NODE_1935_length_9800_cov_45.9115	Unknown	Unknown	Unknown	NA	15	Unknown	Unknown	Unknown	Unknown	Unknown	Unknown	9800	Unknown	13	pVOGs_Homology	0.774074	0.0326219	1 - Complete phage contigs - category 1 (sure)	12	30.7692	2.46851
Scaffolds_OCT15-MV-15m_NODE_1936_length_9798_cov_18.0268	9	Scaffolds_OCT15-MV-15m_NODE_341_length_22485_cov_43.6528	60	NA	15	Unknown	Unknown	Unknown	Unknown	Unknown	Unknown	9798	1	15	Bona_Fide_Phage_Homology	0.993542	0.00157652	2 - Complete phage contigs - category 2 (somewhat sure)	4	6.66667	1
Scaffolds_OCT15-MV-15m_NODE_1937_length_9795_cov_9.89312	4	Scaffolds_OCT15-MV-45m_NODE_206_length_13609_cov_12.1369	80	NA	15	Unknown	Unknown	Unknown	Unknown	Unknown	Unknown	9795	Unknown	5	Bona_Fide_Phage_Homology	0.969641	0.00521465	2 - Complete phage contigs - category 2 (somewhat sure)	2	Unknown	Unknown
Scaffolds_OCT15-MV-15m_NODE_1938_length_9794_cov_5.38423	3	Scaffolds_OCT15-MV-15m_NODE_64_length_41208_cov_10.8339	23.0769	NA	15	Unknown	Unknown	Unknown	Unknown	Unknown	Unknown	9794	4	13	Bona_Fide_Phage_Homology	0.938423	0.00873151	2 - Complete phage contigs - category 2 (somewhat sure)	Unknown	Unknown	Unknown
Scaffolds_OCT15-MV-15m_NODE_1939_length_9793_cov_1485.05	Unknown	Unknown	Unknown	NA	15	Unknown	Unknown	Unknown	Unknown	Unknown	Unknown	9793	4	13	pVOGs_Homology	0.983754	0.00327431	2 - Complete phage contigs - category 2 (somewhat sure)	7	46.1538	4.048
Scaffolds_OCT15-MV-15m_NODE_193_length_28436_cov_42.239	Unknown	Unknown	Unknown	NA	15	Unknown	Unknown	Unknown	Unknown	Unknown	Unknown	28436	9	37	pVOGs_Homology	0.952868	0.00679117	2 - Complete phage contigs - category 2 (somewhat sure)	4	18.9189	3.94448
Scaffolds_OCT15-MV-15m_NODE_1940_length_9793_cov_29.8221	12	Scaffolds_OCT15-MV-15m_NODE_713_length_16037_cov_102.8	92.3077	NA	15	Unknown	Unknown	Unknown	Unknown	Unknown	Unknown	9793	3	13	Bona_Fide_Phage_Homology	0.836355	0.0234053	2 - Complete phage contigs - category 2 (somewhat sure)	6	30.7692	1.56943
Scaffolds_OCT15-MV-15m_NODE_1941_length_9793_cov_4.52095	8	Scaffolds_OCT15-MV-45m_NODE_23_length_34098_cov_182.457	100	NA	15	Unknown	Unknown	Unknown	Unknown	Unknown	Unknown	9793	1	8	Bona_Fide_Phage_Homology	0.358269	0.134853	2 - Complete phage contigs - category 2 (somewhat sure)	1	Unknown	Unknown
Scaffolds_OCT15-MV-15m_NODE_1942_length_9790_cov_248.539	2	Scaffolds_OCT15-MV-15m_NODE_371_length_21668_cov_1299.08	50	NA	15	Unknown	Unknown	Unknown	Unknown	Unknown	Unknown	9790	1	4	Unknown	0.941002	0.00848896	NA	2	25	0.984464
Scaffolds_OCT15-MV-15m_NODE_1943_length_9781_cov_4.70759	Unknown	Unknown	Unknown	NA	15	Unknown	Unknown	Unknown	Unknown	Unknown	Unknown	9781	4	16	Unknown	0.986119	0.00278923	3 - Complete phage contigs - category 3 (not so sure)	Unknown	Unknown	Unknown
Scaffolds_OCT15-MV-15m_NODE_1944_length_9774_cov_19.4604	7	Scaffolds_OCT15-MV-15m_NODE_355_length_22104_cov_8.4397	70	NA	15	Unknown	Unknown	Unknown	Unknown	Unknown	Unknown	9774	2	10	Bona_Fide_Phage_Homology	0.231678	0.199491	2 - Complete phage contigs - category 2 (somewhat sure)	1	10	0.980746
Scaffolds_OCT15-MV-15m_NODE_1945_length_9774_cov_7.40879	5	Scaffolds_OCT15-MV-45m_NODE_617_length_8561_cov_5.22102	50	NA	15	Unknown	Unknown	Unknown	Unknown	Unknown	Unknown	9774	1	10	Bona_Fide_Phage_Homology	0.80626	0.0276498	2 - Complete phage contigs - category 2 (somewhat sure)	5	10	1
Scaffolds_OCT15-MV-15m_NODE_1946_length_9769_cov_49.2474	14	Scaffolds_OCT15-MV-15m_NODE_61_length_42068_cov_162.821	100	NA	15	Unknown	Unknown	Unknown	Unknown	Unknown	Unknown	9769	2	14	Bona_Fide_Phage_Homology	0.97556	0.00400194	2 - Complete phage contigs - category 2 (somewhat sure)	4	7.14286	0.832707
Scaffolds_OCT15-MV-15m_NODE_1947_length_9769_cov_19.955	Unknown	Unknown	Unknown	NA	15	Unknown	Unknown	Unknown	Unknown	Unknown	Unknown	9769	Unknown	14	Unknown	0.571603	0.0719137	NA	3	Unknown	Unknown
Scaffolds_OCT15-MV-15m_NODE_1948_length_9766_cov_52.8371	Unknown	Unknown	Unknown	NA	15	Unknown	Unknown	Unknown	Unknown	Unknown	Unknown	9766	1	9	pVOGs_Homology	0.915205	0.0117633	2 - Complete phage contigs - category 2 (somewhat sure)	7	44.4444	2.65169
Scaffolds_OCT15-MV-15m_NODE_1949_length_9762_cov_11.6023	6	Scaffolds_OCT15-MV-15m_NODE_420_length_20767_cov_104.68	75	NA	15	Unknown	Unknown	Unknown	Unknown	Unknown	Unknown	9762	Unknown	8	Bona_Fide_Phage_Homology	0.85134	0.0209799	2 - Complete phage contigs - category 2 (somewhat sure)	3	25	0.821976
Scaffolds_OCT15-MV-15m_NODE_194_length_28361_cov_81.5349	Unknown	Unknown	Unknown	NA	15	Unknown	Unknown	Unknown	Unknown	Unknown	Unknown	28361	6	37	pVOGs_Homology	0.977714	0.0037594	2 - Complete phage contigs - category 2 (somewhat sure)	13	29.7297	5.39354
Scaffolds_OCT15-MV-15m_NODE_1950_length_9757_cov_9.44352	Unknown	Unknown	Unknown	NA	15	Unknown	Unknown	Unknown	Unknown	Unknown	Unknown	9757	6	18	pVOGs_Homology	0.573146	0.0717924	3 - Complete phage contigs - category 3 (not so sure)	2	22.2222	2.38645
Scaffolds_OCT15-MV-15m_NODE_1951_length_9756_cov_31.5996	Unknown	Unknown	Unknown	NA	15	Unknown	Unknown	Unknown	Unknown	Unknown	Unknown	9756	Unknown	30	pVOGs_Homology	0.666542	0.0520252	2 - Complete phage contigs - category 2 (somewhat sure)	29	16.6667	3.50475
Scaffolds_OCT15-MV-15m_NODE_1952_length_9754_cov_72.2586	4	Scaffolds_OCT15-MV-15m_NODE_607_length_17335_cov_7.686	50	NA	15	Unknown	Unknown	Unknown	Unknown	Unknown	Unknown	9754	Unknown	8	Bona_Fide_Phage_Homology	0.391572	0.123454	1 - Complete phage contigs - category 1 (sure)	4	25	1.79622
Scaffolds_OCT15-MV-15m_NODE_1953_length_9743_cov_5.08991	Unknown	Unknown	Unknown	NA	15	Unknown	Unknown	Unknown	Unknown	Unknown	Unknown	9743	4	12	pVOGs_Homology	0.973548	0.00448702	2 - Complete phage contigs - category 2 (somewhat sure)	7	58.3333	4.08733
Scaffolds_OCT15-MV-15m_NODE_1954_length_9742_cov_7.33984	9	Scaffolds_OCT15-MV-15m_NODE_1418_length_11502_cov_33.5855	81.8182	NA	15	Unknown	Unknown	Unknown	Unknown	Unknown	Unknown	9742	6	11	Bona_Fide_Phage_Homology	0.995854	0.00133398	2 - Complete phage contigs - category 2 (somewhat sure)	2	27.2727	1.49862
Scaffolds_OCT15-MV-15m_NODE_1955_length_9741_cov_5.0319	6	Scaffolds_OCT15-MV-15m_NODE_766_length_15568_cov_5.78379	75	NA	15	Unknown	Unknown	Unknown	Unknown	Unknown	Unknown	9741	Unknown	8	Bona_Fide_Phage_Homology	0.779666	0.0320155	2 - Complete phage contigs - category 2 (somewhat sure)	1	Unknown	Unknown
Scaffolds_OCT15-MV-15m_NODE_1956_length_9739_cov_44.9982	5	Scaffolds_OCT15-MV-15m_NODE_249_length_25963_cov_13.4551	55.5556	NA	15	Unknown	Unknown	Unknown	Unknown	Unknown	Unknown	9739	Unknown	9	Bona_Fide_Phage_Homology	0.898269	0.0135823	2 - Complete phage contigs - category 2 (somewhat sure)	6	Unknown	Unknown
Scaffolds_OCT15-MV-15m_NODE_1957_length_9730_cov_8.22284	7	Scaffolds_OCT15-MV-15m_NODE_104_length_34477_cov_46.2553	63.6364	NA	15	Unknown	Unknown	Unknown	Unknown	Unknown	Unknown	9730	1	11	Bona_Fide_Phage_Homology	0.361293	0.133883	2 - Complete phage contigs - category 2 (somewhat sure)	4	18.1818	1.19888
Scaffolds_OCT15-MV-15m_NODE_1958_length_9726_cov_5.98583	Unknown	Unknown	Unknown	NA	15	Unknown	Unknown	Unknown	Unknown	Unknown	Unknown	9726	Unknown	12	Unknown	0.970018	0.00521465	3 - Complete phage contigs - category 3 (not so sure)	2	Unknown	Unknown
Scaffolds_OCT15-MV-15m_NODE_1959_length_9724_cov_33.8254	10	Scaffolds_OCT15-MV-15m_NODE_369_length_21770_cov_42.1371	76.9231	NA	15	Unknown	Unknown	Unknown	Unknown	Unknown	Unknown	9724	5	13	Bona_Fide_Phage_Homology	0.947725	0.00727626	2 - Complete phage contigs - category 2 (somewhat sure)	3	23.0769	1.41073
Scaffolds_OCT15-MV-15m_NODE_195_length_28350_cov_47.1438	Unknown	Unknown	Unknown	NA	15	Unknown	Unknown	Unknown	Unknown	Unknown	Unknown	28350	4	41	pVOGs_Homology	0.976706	0.00388067	2 - Complete phage contigs - category 2 (somewhat sure)	16	26.8293	7.31303
Scaffolds_OCT15-MV-15m_NODE_1960_length_9723_cov_12.6728	4	Scaffolds_OCT15-MV-15m_NODE_1426_length_11473_cov_6.32247	66.6667	NA	15	Unknown	Unknown	Unknown	Unknown	Unknown	Unknown	9723	1	6	Bona_Fide_Phage_Homology	0.837181	0.0234053	NA	1	33.3333	1.25677
Scaffolds_OCT15-MV-15m_NODE_1961_length_9723_cov_4.03517	Unknown	Unknown	Unknown	NA	15	Unknown	Unknown	Unknown	Unknown	Unknown	Unknown	9723	Unknown	3	Unknown	0.842572	0.0226777	NA	Unknown	Unknown	Unknown
Scaffolds_OCT15-MV-15m_NODE_1962_length_9718_cov_89.3979	Unknown	Unknown	Unknown	NA	15	Unknown	Unknown	Unknown	Unknown	Unknown	Unknown	9718	1	10	pVOGs_Homology	0.977296	0.0037594	2 - Complete phage contigs - category 2 (somewhat sure)	4	40	2.44782
Scaffolds_OCT15-MV-15m_NODE_1963_length_9717_cov_4.30625	9	Scaffolds_OCT15-MV-15m_NODE_96_length_35349_cov_199.909	39.1304	NA	15	Unknown	Unknown	Unknown	Unknown	Unknown	Unknown	9717	2	23	Bona_Fide_Phage_Homology	0.808556	0.0270434	2 - Complete phage contigs - category 2 (somewhat sure)	5	4.34783	1
Scaffolds_OCT15-MV-15m_NODE_1964_length_9715_cov_13.0212	Unknown	Unknown	Unknown	NA	15	Unknown	Unknown	Unknown	Unknown	Unknown	Unknown	9715	Unknown	11	pVOGs_Homology	0.731004	0.0403832	1 - Complete phage contigs - category 1 (sure)	11	81.8182	7.56412
Scaffolds_OCT15-MV-15m_NODE_1965_length_9715_cov_5.0235	9	Scaffolds_OCT15-MV-15m_NODE_220_length_27260_cov_37.5798	100	NA	15	Unknown	Unknown	Unknown	Unknown	Unknown	Unknown	9715	1	9	Bona_Fide_Phage_Homology	0.296712	0.163837	2 - Complete phage contigs - category 2 (somewhat sure)	2	Unknown	Unknown
Scaffolds_OCT15-MV-15m_NODE_1966_length_9703_cov_17.2093	11	Scaffolds_OCT15-MV-15m_NODE_19_length_63064_cov_199.715	78.5714	NA	15	Unknown	Unknown	Unknown	Unknown	Unknown	Unknown	9703	2	14	Bona_Fide_Phage_Homology	0.336836	0.144797	2 - Complete phage contigs - category 2 (somewhat sure)	6	14.2857	0.606942
Scaffolds_OCT15-MV-15m_NODE_1967_length_9702_cov_12.1382	5	Scaffolds_OCT15-MV-45m_NODE_37_length_27949_cov_57.9405	62.5	NA	15	Unknown	Unknown	Unknown	Unknown	Unknown	Unknown	9702	1	8	Bona_Fide_Phage_Homology	0.578815	0.0700946	2 - Complete phage contigs - category 2 (somewhat sure)	3	12.5	1
Scaffolds_OCT15-MV-15m_NODE_1968_length_9702_cov_7.67814	2	Scaffolds_OCT15-MV-15m_NODE_35_length_50208_cov_7.80019	28.5714	NA	15	Unknown	Unknown	Unknown	Unknown	Unknown	Unknown	9702	Unknown	7	Unknown	0.975934	0.00400194	2 - Complete phage contigs - category 2 (somewhat sure)	2	Unknown	Unknown
Scaffolds_OCT15-MV-15m_NODE_1969_length_9701_cov_18.4178	5	Scaffolds_OCT15-MV-15m_NODE_491_length_19358_cov_29.8979	83.3333	NA	15	Unknown	Unknown	Unknown	Unknown	Unknown	Unknown	9701	Unknown	6	Bona_Fide_Phage_Homology	0.964554	0.00569973	NA	2	Unknown	Unknown
Scaffolds_OCT15-MV-15m_NODE_196_length_28311_cov_9.4008	Unknown	Unknown	Unknown	NA	15	Unknown	Unknown	Unknown	Unknown	Unknown	Unknown	28311	2	38	pVOGs_Homology	0.897843	0.0137036	2 - Complete phage contigs - category 2 (somewhat sure)	15	13.1579	3.11313
Scaffolds_OCT15-MV-15m_NODE_1970_length_9696_cov_27.0431	Unknown	Unknown	Unknown	NA	15	Unknown	Unknown	Unknown	Unknown	Unknown	Unknown	9696	3	15	pVOGs_Homology	0.968321	0.00533592	1 - Complete phage contigs - category 1 (sure)	9	20	2.92439
Scaffolds_OCT15-MV-15m_NODE_1971_length_9691_cov_25.1482	Unknown	Unknown	Unknown	NA	15	Unknown	Unknown	Unknown	Unknown	Unknown	Unknown	9691	1	13	pVOGs_Homology	0.985766	0.00278923	2 - Complete phage contigs - category 2 (somewhat sure)	5	15.3846	2
Scaffolds_OCT15-MV-15m_NODE_1972_length_9691_cov_6.20361	Unknown	Unknown	Unknown	NA	15	Unknown	Unknown	Unknown	Unknown	Unknown	Unknown	9691	1	17	pVOGs_Homology	0.999952	0	2 - Complete phage contigs - category 2 (somewhat sure)	10	41.1765	4.4787
Scaffolds_OCT15-MV-15m_NODE_1973_length_9689_cov_3.53809	11	Scaffolds_OCT15-MV-15m_NODE_206_length_27706_cov_84.7356	64.7059	NA	15	Unknown	Unknown	Unknown	Unknown	Unknown	Unknown	9689	1	17	Bona_Fide_Phage_Homology	0.34833	0.138976	2 - Complete phage contigs - category 2 (somewhat sure)	16	5.88235	1
Scaffolds_OCT15-MV-15m_NODE_1974_length_9684_cov_6.69924	Unknown	Unknown	Unknown	NA	15	Unknown	Unknown	Unknown	Unknown	Unknown	Unknown	9684	1	16	pVOGs_Homology	0.996963	0.000848896	2 - Complete phage contigs - category 2 (somewhat sure)	12	37.5	3.0651
Scaffolds_OCT15-MV-15m_NODE_1975_length_9684_cov_4.9731	2	Scaffolds_OCT15-MV-2000m_NODE_75_length_17024_cov_35.4783	40	NA	15	Unknown	Unknown	Unknown	Unknown	Unknown	Unknown	9684	Unknown	5	Unknown	0.707426	0.0443852	2 - Complete phage contigs - category 2 (somewhat sure)	4	20	0.984464
Scaffolds_OCT15-MV-15m_NODE_1976_length_9684_cov_3.9542	Unknown	Unknown	Unknown	NA	15	Unknown	Unknown	Unknown	Unknown	Unknown	Unknown	9684	1	9	Unknown	0.494276	0.0896192	3 - Complete phage contigs - category 3 (not so sure)	Unknown	Unknown	Unknown
Scaffolds_OCT15-MV-15m_NODE_1977_length_9683_cov_163.221	5	Scaffolds_OCT15-MV-15m_NODE_1244_length_12213_cov_93.7245	83.3333	NA	15	Unknown	Unknown	Unknown	Unknown	Unknown	Unknown	9683	Unknown	6	Bona_Fide_Phage_Homology	0.90727	0.0126122	2 - Complete phage contigs - category 2 (somewhat sure)	6	33.3333	1.14296
Scaffolds_OCT15-MV-15m_NODE_1978_length_9681_cov_4.01018	7	Scaffolds_OCT15-MV-15m_NODE_478_length_19702_cov_22.3821	38.8889	NA	15	Unknown	Unknown	Unknown	Unknown	Unknown	Unknown	9681	7	18	Bona_Fide_Phage_Homology	0.934492	0.00933786	2 - Complete phage contigs - category 2 (somewhat sure)	Unknown	11.1111	1.57404
Scaffolds_OCT15-MV-15m_NODE_1979_length_9677_cov_5.40324	2	Scaffolds_OCT15-MV-45m_NODE_1_length_121671_cov_117.688	18.1818	NA	15	Unknown	Unknown	Unknown	Unknown	Unknown	Unknown	9677	6	11	Unknown	0.300541	0.161775	NA	3	9.09091	0.00633249
Scaffolds_OCT15-MV-15m_NODE_197_length_28212_cov_18.8072	Unknown	Unknown	Unknown	Complete	15	Unknown	Unknown	Unknown	Unknown	Unknown	Unknown	28212	4	48	pVOGs_Homology	0.446472	0.104414	2 - Complete phage contigs - category 2 (somewhat sure)	21	18.75	6.41978
Scaffolds_OCT15-MV-15m_NODE_1980_length_9674_cov_41.8112	Unknown	Unknown	Unknown	NA	15	Unknown	Unknown	Unknown	Unknown	Unknown	Unknown	9674	2	14	pVOGs_Homology	0.868655	0.0181906	2 - Complete phage contigs - category 2 (somewhat sure)	9	35.7143	2.40015
Scaffolds_OCT15-MV-15m_NODE_1981_length_9671_cov_22.3016	6	Scaffolds_OCT15-MV-15m_NODE_551_length_18152_cov_124.101	42.8571	NA	15	Unknown	Unknown	Unknown	Unknown	Unknown	Unknown	9671	3	14	Bona_Fide_Phage_Homology	0.987315	0.00278923	2 - Complete phage contigs - category 2 (somewhat sure)	5	57.1429	1.98898
Scaffolds_OCT15-MV-15m_NODE_1982_length_9667_cov_68.6682	4	Scaffolds_OCT15-MV-15m_NODE_843_length_14853_cov_206.963	26.6667	NA	15	Unknown	Unknown	Unknown	Unknown	Unknown	Unknown	9667	Unknown	15	Bona_Fide_Phage_Homology	0.957813	0.00654863	2 - Complete phage contigs - category 2 (somewhat sure)	5	Unknown	Unknown
Scaffolds_OCT15-MV-15m_NODE_1983_length_9666_cov_9.98283	6	Scaffolds_OCT15-MV-15m_NODE_5535_length_5317_cov_10.7052	28.5714	NA	15	Unknown	Unknown	Unknown	Unknown	Unknown	Unknown	9666	3	21	Bona_Fide_Phage_Homology	0.994078	0.00157652	3 - Complete phage contigs - category 3 (not so sure)	3	9.52381	2
Scaffolds_OCT15-MV-15m_NODE_1984_length_9661_cov_4.85447	4	Scaffolds_OCT15-MV-15m_NODE_87_length_36453_cov_28.7404	66.6667	NA	15	Unknown	Unknown	Unknown	Unknown	Unknown	Unknown	9661	3	6	Bona_Fide_Phage_Homology	0.854717	0.0207373	2 - Complete phage contigs - category 2 (somewhat sure)	Unknown	16.6667	0.170603
Scaffolds_OCT15-MV-15m_NODE_1985_length_9654_cov_9.5287	4	Scaffolds_OCT15-MV-15m_NODE_1651_length_10683_cov_375.829	57.1429	NA	15	Unknown	Unknown	Unknown	Unknown	Unknown	Unknown	9654	Unknown	7	Bona_Fide_Phage_Homology	0.683057	0.0491147	1 - Complete phage contigs - category 1 (sure)	5	14.2857	0.832707
Scaffolds_OCT15-MV-15m_NODE_1986_length_9649_cov_29.8556	5	Scaffolds_OCT15-MV-15m_NODE_607_length_17335_cov_7.686	45.4545	NA	15	Unknown	Unknown	Unknown	Unknown	Unknown	Unknown	9649	Unknown	11	Bona_Fide_Phage_Homology	0.272694	0.177419	2 - Complete phage contigs - category 2 (somewhat sure)	5	18.1818	1.77263
Scaffolds_OCT15-MV-15m_NODE_1987_length_9649_cov_9.21013	Unknown	Unknown	Unknown	NA	15	Unknown	Unknown	Unknown	Unknown	Unknown	Unknown	9649	Unknown	13	pVOGs_Homology	0.884212	0.0156439	2 - Complete phage contigs - category 2 (somewhat sure)	8	53.8462	3.2535
Scaffolds_OCT15-MV-15m_NODE_1988_length_9645_cov_26.4384	6	Scaffolds_OCT15-MV-45m_NODE_3_length_89732_cov_66.0166	85.7143	NA	15	Unknown	Unknown	Unknown	Unknown	Unknown	Unknown	9645	Unknown	7	Bona_Fide_Phage_Homology	0.590661	0.0682755	2 - Complete phage contigs - category 2 (somewhat sure)	2	14.2857	0.980746
Scaffolds_OCT15-MV-15m_NODE_1989_length_9643_cov_22.7565	6	Scaffolds_OCT15-MV-15m_NODE_1535_length_11062_cov_8.10657	75	NA	15	Unknown	Unknown	Unknown	Unknown	Unknown	Unknown	9643	1	8	Bona_Fide_Phage_Homology	0.943383	0.00788261	1 - Complete phage contigs - category 1 (sure)	3	25	1.71211
Scaffolds_OCT15-MV-15m_NODE_198_length_28210_cov_13.9116	Unknown	Unknown	Unknown	NA	15	Unknown	Unknown	Unknown	Unknown	Unknown	Unknown	28210	6	31	pVOGs_Homology	0.979752	0.00363813	2 - Complete phage contigs - category 2 (somewhat sure)	7	22.5806	3.31935
Scaffolds_OCT15-MV-15m_NODE_1990_length_9637_cov_5.71227	Unknown	Unknown	Unknown	NA	15	Unknown	Unknown	Unknown	Unknown	Unknown	Unknown	9637	3	12	Unknown	0.0459404	0.467014	3 - Complete phage contigs - category 3 (not so sure)	Unknown	8.33333	0.256771
Scaffolds_OCT15-MV-15m_NODE_1991_length_9633_cov_295.1	Unknown	Unknown	Unknown	NA	15	Unknown	Unknown	Unknown	Unknown	Unknown	Unknown	9633	1	13	pVOGs_Homology	0.928343	0.0101868	2 - Complete phage contigs - category 2 (somewhat sure)	9	30.7692	2.47671
Scaffolds_OCT15-MV-15m_NODE_1992_length_9630_cov_8.47614	2	Scaffolds_OCT15-MV-60m_NODE_95_length_18396_cov_10.2043	25	NA	15	Unknown	Unknown	Unknown	Unknown	Unknown	Unknown	9630	1	8	Unknown	0.932817	0.00933786	3 - Complete phage contigs - category 3 (not so sure)	1	12.5	0.984464
Scaffolds_OCT15-MV-15m_NODE_1993_length_9630_cov_4.18131	Unknown	Unknown	Unknown	NA	15	Unknown	Unknown	Unknown	Unknown	Unknown	Unknown	9630	Unknown	5	Unknown	0.812467	0.0265583	NA	Unknown	Unknown	Unknown
Scaffolds_OCT15-MV-15m_NODE_1994_length_9628_cov_3.95372	3	Scaffolds_OCT15-MV-15m_NODE_87_length_36453_cov_28.7404	75	NA	15	Unknown	Unknown	Unknown	Unknown	Unknown	Unknown	9628	1	4	Bona_Fide_Phage_Homology	0.993661	0.00157652	2 - Complete phage contigs - category 2 (somewhat sure)	Unknown	Unknown	Unknown
Scaffolds_OCT15-MV-15m_NODE_1995_length_9618_cov_18.9495	Unknown	Unknown	Unknown	NA	15	Unknown	Unknown	Unknown	Unknown	Unknown	Unknown	9618	2	23	pVOGs_Homology	0.950053	0.00715498	2 - Complete phage contigs - category 2 (somewhat sure)	10	26.087	4.40018
Scaffolds_OCT15-MV-15m_NODE_1996_length_9615_cov_4.62082	6	Scaffolds_OCT15-MV-15m_NODE_104_length_34477_cov_46.2553	66.6667	NA	15	Unknown	Unknown	Unknown	Unknown	Unknown	Unknown	9615	Unknown	9	Bona_Fide_Phage_Homology	0.85256	0.0208586	2 - Complete phage contigs - category 2 (somewhat sure)	2	Unknown	Unknown
Scaffolds_OCT15-MV-15m_NODE_1997_length_9614_cov_6.45298	3	Scaffolds_OCT15-MV-15m_NODE_334_length_22689_cov_51.1435	23.0769	NA	15	Unknown	Unknown	Unknown	Unknown	Unknown	Unknown	9614	2	13	Bona_Fide_Phage_Homology	0.626138	0.0611205	2 - Complete phage contigs - category 2 (somewhat sure)	1	15.3846	1.95479
Scaffolds_OCT15-MV-15m_NODE_1998_length_9613_cov_123.943	5	Scaffolds_OCT15-MV-45m_NODE_1_length_121671_cov_117.688	45.4545	NA	15	Unknown	Unknown	Unknown	Unknown	Unknown	Unknown	9613	3	11	Bona_Fide_Phage_Homology	0.688813	0.047902	2 - Complete phage contigs - category 2 (somewhat sure)	6	27.2727	0.0472063
Scaffolds_OCT15-MV-15m_NODE_1999_length_9613_cov_5.05681	5	Scaffolds_OCT15-MV-15m_NODE_479_length_19672_cov_15.1358	29.4118	NA	15	Unknown	Unknown	Unknown	Unknown	Unknown	Unknown	9613	Unknown	17	Bona_Fide_Phage_Homology	0.952701	0.00679117	2 - Complete phage contigs - category 2 (somewhat sure)	15	11.7647	1.9661
Scaffolds_OCT15-MV-15m_NODE_199_length_28207_cov_36.6205	Unknown	Unknown	Unknown	NA	15	Unknown	Unknown	Unknown	Unknown	Unknown	Unknown	28207	Unknown	19	pVOGs_Homology	0.951824	0.00691244	2 - Complete phage contigs - category 2 (somewhat sure)	12	63.1579	11.723
Scaffolds_OCT15-MV-15m_NODE_19_length_63064_cov_199.715	Unknown	Unknown	Unknown	Complete	15	Unknown	Unknown	Unknown	Unknown	Unknown	Unknown	63064	21	109	pVOGs_Homology	0.557645	0.0754305	2 - Complete phage contigs - category 2 (somewhat sure)	36	22.0183	13.0673
Scaffolds_OCT15-MV-15m_NODE_1_length_110843_cov_64.3207	Unknown	Unknown	Unknown	NA	15	Unknown	Unknown	Unknown	Unknown	Unknown	Unknown	110843	34	147	pVOGs_Homology	0.734299	0.0391705	2 - Complete phage contigs - category 2 (somewhat sure)	21	10.2041	7.47634
Scaffolds_OCT15-MV-15m_NODE_2000_length_9609_cov_67.6721	Unknown	Unknown	Unknown	NA	15	Unknown	Unknown	Unknown	Unknown	Unknown	Unknown	9609	8	10	pVOGs_Homology	0.986979	0.00278923	2 - Complete phage contigs - category 2 (somewhat sure)	2	80	5.87436
Scaffolds_OCT15-MV-15m_NODE_2001_length_9608_cov_34.4389	6	Scaffolds_OCT15-MV-60m_NODE_153_length_14908_cov_5.88763	54.5455	NA	15	Unknown	Unknown	Unknown	Unknown	Unknown	Unknown	9608	Unknown	11	Bona_Fide_Phage_Homology	0.822044	0.0251031	2 - Complete phage contigs - category 2 (somewhat sure)	6	18.1818	0.595956
Scaffolds_OCT15-MV-15m_NODE_2002_length_9607_cov_4.18499	7	Scaffolds_OCT15-MV-15m_NODE_49_length_44598_cov_44.5127	63.6364	NA	15	Unknown	Unknown	Unknown	Unknown	Unknown	Unknown	9607	1	11	Bona_Fide_Phage_Homology	0.954445	0.0066699	3 - Complete phage contigs - category 3 (not so sure)	Unknown	Unknown	Unknown
Scaffolds_OCT15-MV-15m_NODE_2003_length_9604_cov_5.26547	Unknown	Unknown	Unknown	NA	15	Unknown	Unknown	Unknown	Unknown	Unknown	Unknown	9604	3	12	pVOGs_Homology	0.826698	0.024618	2 - Complete phage contigs - category 2 (somewhat sure)	6	33.3333	2.4183
Scaffolds_OCT15-MV-15m_NODE_2004_length_9603_cov_9.6085	Unknown	Unknown	Unknown	NA	15	Unknown	Unknown	Unknown	Unknown	Unknown	Unknown	9603	1	14	pVOGs_Homology	0.800926	0.0287412	2 - Complete phage contigs - category 2 (somewhat sure)	11	71.4286	6.22551
Scaffolds_OCT15-MV-15m_NODE_2005_length_9602_cov_14.815	Unknown	Unknown	Unknown	NA	15	Unknown	Unknown	Unknown	Unknown	Unknown	Unknown	9602	2	27	pVOGs_Homology	0.607138	0.0654863	2 - Complete phage contigs - category 2 (somewhat sure)	14	14.8148	2.5327
Scaffolds_OCT15-MV-15m_NODE_2006_length_9597_cov_11.3309	14	Scaffolds_OCT15-MV-15m_NODE_38_length_48689_cov_67.2462	82.3529	NA	15	Unknown	Unknown	Unknown	Unknown	Unknown	Unknown	9597	7	17	Bona_Fide_Phage_Homology	0.944395	0.00788261	2 - Complete phage contigs - category 2 (somewhat sure)	6	Unknown	Unknown
Scaffolds_OCT15-MV-15m_NODE_2007_length_9596_cov_58.4296	Unknown	Unknown	Unknown	NA	15	Unknown	Unknown	Unknown	Unknown	Unknown	Unknown	9596	5	21	pVOGs_Homology	0.974124	0.00436575	1 - Complete phage contigs - category 1 (sure)	13	19.0476	3.95713
Scaffolds_OCT15-MV-15m_NODE_2008_length_9595_cov_4.07694	5	Scaffolds_OCT15-MV-15m_NODE_411_length_20834_cov_9.76731	35.7143	NA	15	Unknown	Unknown	Unknown	Unknown	Unknown	Unknown	9595	8	14	Bona_Fide_Phage_Homology	0.171247	0.248848	NA	1	7.14286	0.984464
Scaffolds_OCT15-MV-15m_NODE_2009_length_9593_cov_9.77354	Unknown	Unknown	Unknown	NA	15	Unknown	Unknown	Unknown	Unknown	Unknown	Unknown	9593	2	18	pVOGs_Homology	0.747189	0.0371089	3 - Complete phage contigs - category 3 (not so sure)	2	16.6667	2.74968
Scaffolds_OCT15-MV-15m_NODE_200_length_28101_cov_1011.18	Unknown	Unknown	Unknown	NA	15	Bacteria	Proteobacteria	Betaproteobacteria	Rhodocyclales	Rhodocyclaceae	Thauera	28101	1	38	Unknown	0.991126	0.00206161	3 - Complete phage contigs - category 3 (not so sure)	3	Unknown	Unknown
Scaffolds_OCT15-MV-15m_NODE_2010_length_9592_cov_10.8446	Unknown	Unknown	Unknown	NA	15	Unknown	Unknown	Unknown	Unknown	Unknown	Unknown	9592	3	10	pVOGs_Homology	0.408533	0.116784	2 - Complete phage contigs - category 2 (somewhat sure)	2	30	2.2196
Scaffolds_OCT15-MV-15m_NODE_2011_length_9592_cov_4.91161	Unknown	Unknown	Unknown	NA	15	Unknown	Unknown	Unknown	Unknown	Unknown	Unknown	9592	2	20	pVOGs_Homology	0.96816	0.00533592	2 - Complete phage contigs - category 2 (somewhat sure)	4	15	2.34215
Scaffolds_OCT15-MV-15m_NODE_2012_length_9592_cov_3.88508	Unknown	Unknown	Unknown	NA	15	Unknown	Unknown	Unknown	Unknown	Unknown	Unknown	9592	4	10	pVOGs_Homology	0.872118	0.0177056	1 - Complete phage contigs - category 1 (sure)	1	30	2.83271
Scaffolds_OCT15-MV-15m_NODE_2013_length_9589_cov_6.01458	5	Scaffolds_OCT15-MV-15m_NODE_181_length_28887_cov_10.4067	100	NA	15	Unknown	Unknown	Unknown	Unknown	Unknown	Unknown	9589	Unknown	5	Bona_Fide_Phage_Homology	0.626767	0.060878	2 - Complete phage contigs - category 2 (somewhat sure)	1	Unknown	Unknown
Scaffolds_OCT15-MV-15m_NODE_2014_length_9589_cov_4.48185	Unknown	Unknown	Unknown	NA	15	Unknown	Unknown	Unknown	Unknown	Unknown	Unknown	9589	Unknown	8	Unknown	0.984532	0.00315304	NA	5	12.5	0.516162
Scaffolds_OCT15-MV-15m_NODE_2015_length_9586_cov_9.82877	2	Scaffolds_OCT15-MV-45m_NODE_224_length_13012_cov_10.7489	25	NA	15	Unknown	Unknown	Unknown	Unknown	Unknown	Unknown	9586	1	8	Unknown	0.620258	0.0620907	2 - Complete phage contigs - category 2 (somewhat sure)	2	Unknown	Unknown
Scaffolds_OCT15-MV-15m_NODE_2016_length_9585_cov_8.19349	Unknown	Unknown	Unknown	NA	15	Unknown	Unknown	Unknown	Unknown	Unknown	Unknown	9585	8	22	Unknown	0.859071	0.0198884	2 - Complete phage contigs - category 2 (somewhat sure)	3	9.09091	0.424656
Scaffolds_OCT15-MV-15m_NODE_2017_length_9583_cov_37.9291	Unknown	Unknown	Unknown	NA	15	Unknown	Unknown	Unknown	Unknown	Unknown	Unknown	9583	2	11	pVOGs_Homology	0.928101	0.0101868	2 - Complete phage contigs - category 2 (somewhat sure)	8	45.4545	3.56066
Scaffolds_OCT15-MV-15m_NODE_2018_length_9577_cov_33.5103	5	Scaffolds_OCT15-MV-15m_NODE_504_length_19000_cov_42.4481	83.3333	NA	15	Unknown	Unknown	Unknown	Unknown	Unknown	Unknown	9577	Unknown	6	Bona_Fide_Phage_Homology	0.815004	0.0261945	1 - Complete phage contigs - category 1 (sure)	5	Unknown	Unknown
Scaffolds_OCT15-MV-15m_NODE_2019_length_9577_cov_5.95915	6	Scaffolds_OCT15-MV-60m_NODE_155_length_14845_cov_8.85943	85.7143	NA	15	Unknown	Unknown	Unknown	Unknown	Unknown	Unknown	9577	Unknown	7	Bona_Fide_Phage_Homology	0.556699	0.0754305	2 - Complete phage contigs - category 2 (somewhat sure)	1	Unknown	Unknown
Scaffolds_OCT15-MV-15m_NODE_201_length_27969_cov_5.7013	Unknown	Unknown	Unknown	NA	15	Unknown	Unknown	Unknown	Unknown	Unknown	Unknown	27969	2	42	pVOGs_Homology	0.947652	0.00727626	1 - Complete phage contigs - category 1 (sure)	33	16.6667	4.23442
Scaffolds_OCT15-MV-15m_NODE_2020_length_9575_cov_9.97048	4	Scaffolds_OCT15-MV-15m_NODE_152_length_30820_cov_24.1689	14.8148	NA	15	Unknown	Unknown	Unknown	Unknown	Unknown	Unknown	9575	5	27	Unknown	0.201109	0.223745	3 - Complete phage contigs - category 3 (not so sure)	4	3.7037	1
Scaffolds_OCT15-MV-15m_NODE_2021_length_9573_cov_16.335	Unknown	Unknown	Unknown	Complete	15	Unknown	Unknown	Unknown	Unknown	Unknown	Unknown	9573	5	14	Unknown	0.183469	0.237448	3 - Complete phage contigs - category 3 (not so sure)	Unknown	7.14286	0.914741
Scaffolds_OCT15-MV-15m_NODE_2022_length_9572_cov_4.6687	9	Scaffolds_OCT15-MV-15m_NODE_13_length_67672_cov_22.6282	52.9412	NA	15	Unknown	Unknown	Unknown	Unknown	Unknown	Unknown	9572	2	17	Bona_Fide_Phage_Homology	0.949797	0.00715498	2 - Complete phage contigs - category 2 (somewhat sure)	3	11.7647	1.1523
Scaffolds_OCT15-MV-15m_NODE_2023_length_9568_cov_31.1178	Unknown	Unknown	Unknown	NA	15	Unknown	Unknown	Unknown	Unknown	Unknown	Unknown	9568	Unknown	23	Unknown	0.85973	0.0198884	3 - Complete phage contigs - category 3 (not so sure)	4	4.34783	0.850742
Scaffolds_OCT15-MV-15m_NODE_2024_length_9568_cov_6.88668	Unknown	Unknown	Unknown	NA	15	Unknown	Unknown	Unknown	Unknown	Unknown	Unknown	9568	7	15	pVOGs_Homology	0.965682	0.00557846	2 - Complete phage contigs - category 2 (somewhat sure)	4	20	2.66812
Scaffolds_OCT15-MV-15m_NODE_2025_length_9568_cov_4.22338	5	Scaffolds_OCT15-MV-15m_NODE_411_length_20834_cov_9.76731	45.4545	NA	15	Unknown	Unknown	Unknown	Unknown	Unknown	Unknown	9568	6	11	Bona_Fide_Phage_Homology	0.882424	0.0158865	NA	Unknown	Unknown	Unknown
Scaffolds_OCT15-MV-15m_NODE_2026_length_9566_cov_7.47503	8	Scaffolds_OCT15-MV-45m_NODE_85_length_20773_cov_9.49112	72.7273	NA	15	Unknown	Unknown	Unknown	Unknown	Unknown	Unknown	9566	Unknown	11	Bona_Fide_Phage_Homology	0.17301	0.247029	2 - Complete phage contigs - category 2 (somewhat sure)	5	9.09091	0.980746
Scaffolds_OCT15-MV-15m_NODE_2027_length_9558_cov_20.9647	3	Scaffolds_OCT15-MV-15m_NODE_348_length_22369_cov_17.2874	42.8571	NA	15	Unknown	Unknown	Unknown	Unknown	Unknown	Unknown	9558	2	7	Bona_Fide_Phage_Homology	0.933113	0.00933786	2 - Complete phage contigs - category 2 (somewhat sure)	Unknown	Unknown	Unknown
Scaffolds_OCT15-MV-15m_NODE_2028_length_9554_cov_8.54048	Unknown	Unknown	Unknown	NA	15	Unknown	Unknown	Unknown	Unknown	Unknown	Unknown	9554	5	12	pVOGs_Homology	0.983383	0.00327431	2 - Complete phage contigs - category 2 (somewhat sure)	4	41.6667	2.59786
Scaffolds_OCT15-MV-15m_NODE_2029_length_9552_cov_952.036	8	Scaffolds_OCT15-MV-15m_NODE_34_length_50720_cov_92.7739	57.1429	NA	15	Unknown	Unknown	Unknown	Unknown	Unknown	Unknown	9552	3	14	Bona_Fide_Phage_Homology	0.822096	0.0251031	1 - Complete phage contigs - category 1 (sure)	6	14.2857	1.77263
Scaffolds_OCT15-MV-15m_NODE_202_length_27908_cov_108.838	24	Scaffolds_OCT15-MV-15m_NODE_130_length_31852_cov_9.6745	41.3793	NA	15	Unknown	Unknown	Unknown	Unknown	Unknown	Unknown	27908	7	58	Bona_Fide_Phage_Homology	0.945509	0.0075188	2 - Complete phage contigs - category 2 (somewhat sure)	40	8.62069	1.68878
Scaffolds_OCT15-MV-15m_NODE_2030_length_9552_cov_56.0255	10	Scaffolds_OCT15-MV-15m_NODE_84_length_36700_cov_21.6015	83.3333	NA	15	Unknown	Unknown	Unknown	Unknown	Unknown	Unknown	9552	Unknown	12	Bona_Fide_Phage_Homology	0.977936	0.0037594	2 - Complete phage contigs - category 2 (somewhat sure)	4	Unknown	Unknown
Scaffolds_OCT15-MV-15m_NODE_2031_length_9552_cov_5.19206	9	Scaffolds_OCT15-MV-15m_NODE_1058_length_13272_cov_5.42408	64.2857	NA	15	Unknown	Unknown	Unknown	Unknown	Unknown	Unknown	9552	3	14	Bona_Fide_Phage_Homology	0.335128	0.145646	NA	5	21.4286	0.958126
Scaffolds_OCT15-MV-15m_NODE_2032_length_9549_cov_6.25637	5	Scaffolds_OCT15-MV-15m_NODE_1_length_110843_cov_64.3207	71.4286	NA	15	Unknown	Unknown	Unknown	Unknown	Unknown	Unknown	9549	Unknown	7	Bona_Fide_Phage_Homology	0.777164	0.0323793	3 - Complete phage contigs - category 3 (not so sure)	2	Unknown	Unknown
Scaffolds_OCT15-MV-15m_NODE_2033_length_9547_cov_525.468	Unknown	Unknown	Unknown	NA	15	Unknown	Unknown	Unknown	Unknown	Unknown	Unknown	9547	4	13	pVOGs_Homology	0.883844	0.0157652	2 - Complete phage contigs - category 2 (somewhat sure)	3	30.7692	3.04705
Scaffolds_OCT15-MV-15m_NODE_2034_length_9543_cov_22.3214	6	Scaffolds_OCT15-MV-15m_NODE_175_length_29162_cov_7.51448	85.7143	NA	15	Unknown	Unknown	Unknown	Unknown	Unknown	Unknown	9543	Unknown	7	Bona_Fide_Phage_Homology	0.911278	0.0122484	NA	1	28.5714	1.98075
Scaffolds_OCT15-MV-15m_NODE_2035_length_9543_cov_5.8671	Unknown	Unknown	Unknown	NA	15	Unknown	Unknown	Unknown	Unknown	Unknown	Unknown	9543	3	11	pVOGs_Homology	0.934354	0.00933786	2 - Complete phage contigs - category 2 (somewhat sure)	7	36.3636	2.13482
Scaffolds_OCT15-MV-15m_NODE_2036_length_9542_cov_4.68409	2	Scaffolds_OCT15-MV-60m_NODE_16_length_31225_cov_7.90128	25	NA	15	Unknown	Unknown	Unknown	Unknown	Unknown	Unknown	9542	Unknown	8	Unknown	0.577787	0.0705797	NA	4	Unknown	Unknown
Scaffolds_OCT15-MV-15m_NODE_2037_length_9538_cov_4.2224	2	Scaffolds_OCT15-MV-45m_NODE_3_length_89732_cov_66.0166	11.7647	NA	15	Unknown	Unknown	Unknown	Unknown	Unknown	Unknown	9538	5	17	Unknown	0.344889	0.140432	2 - Complete phage contigs - category 2 (somewhat sure)	1	17.6471	1.6102
Scaffolds_OCT15-MV-15m_NODE_2038_length_9535_cov_13.7253	8	Scaffolds_OCT15-MV-60m_NODE_151_length_14944_cov_7.46833	88.8889	NA	15	Unknown	Unknown	Unknown	Unknown	Unknown	Unknown	9535	Unknown	9	Bona_Fide_Phage_Homology	0.617767	0.0631821	2 - Complete phage contigs - category 2 (somewhat sure)	4	22.2222	1.19888
Scaffolds_OCT15-MV-15m_NODE_2039_length_9530_cov_11.4967	7	Scaffolds_OCT15-MV-15m_NODE_1446_length_11383_cov_123.983	87.5	NA	15	Unknown	Unknown	Unknown	Unknown	Unknown	Unknown	9530	1	8	Bona_Fide_Phage_Homology	0.905816	0.0127334	2 - Complete phage contigs - category 2 (somewhat sure)	4	25	1.40648
Scaffolds_OCT15-MV-15m_NODE_203_length_27900_cov_17.075	Unknown	Unknown	Unknown	NA	15	Unknown	Unknown	Unknown	Unknown	Unknown	Unknown	27900	10	34	pVOGs_Homology	0.417	0.114358	2 - Complete phage contigs - category 2 (somewhat sure)	14	38.2353	7.34577
Scaffolds_OCT15-MV-15m_NODE_2040_length_9529_cov_16.1559	Unknown	Unknown	Unknown	NA	15	Unknown	Unknown	Unknown	Unknown	Unknown	Unknown	9529	4	21	pVOGs_Homology	0.97388	0.00436575	2 - Complete phage contigs - category 2 (somewhat sure)	4	19.0476	2.11998
Scaffolds_OCT15-MV-15m_NODE_2041_length_9528_cov_23.0543	5	Scaffolds_OCT15-MV-15m_NODE_958_length_13919_cov_5.47187	100	NA	15	Unknown	Unknown	Unknown	Unknown	Unknown	Unknown	9528	2	5	Bona_Fide_Phage_Homology	0.587924	0.0687606	2 - Complete phage contigs - category 2 (somewhat sure)	Unknown	20	0.982245
Scaffolds_OCT15-MV-15m_NODE_2042_length_9524_cov_140.455	Unknown	Unknown	Unknown	NA	15	Unknown	Unknown	Unknown	Unknown	Unknown	Unknown	9524	1	14	pVOGs_Homology	0.998301	0.000485084	2 - Complete phage contigs - category 2 (somewhat sure)	12	57.1429	3.33685
Scaffolds_OCT15-MV-15m_NODE_2043_length_9520_cov_235.19	8	Scaffolds_OCT15-MV-60m_NODE_875_length_6542_cov_4.80052	36.3636	NA	15	Unknown	Unknown	Unknown	Unknown	Unknown	Unknown	9520	1	22	Bona_Fide_Phage_Homology	0.993192	0.00169779	2 - Complete phage contigs - category 2 (somewhat sure)	19	22.7273	1.54229
Scaffolds_OCT15-MV-15m_NODE_2044_length_9520_cov_5.82314	10	Scaffolds_OCT15-MV-15m_NODE_34_length_50720_cov_92.7739	71.4286	NA	15	Unknown	Unknown	Unknown	Unknown	Unknown	Unknown	9520	4	14	Bona_Fide_Phage_Homology	0.848748	0.0217075	1 - Complete phage contigs - category 1 (sure)	6	7.14286	0.832707
Scaffolds_OCT15-MV-15m_NODE_2045_length_9519_cov_3.66251	6	Scaffolds_OCT15-MV-15m_NODE_2336_length_8850_cov_3.19022	75	NA	15	Unknown	Unknown	Unknown	Unknown	Unknown	Unknown	9519	1	8	Bona_Fide_Phage_Homology	0.447619	0.10405	2 - Complete phage contigs - category 2 (somewhat sure)	4	12.5	1
Scaffolds_OCT15-MV-15m_NODE_2046_length_9516_cov_104.305	14	Scaffolds_OCT15-MV-45m_NODE_128_length_16781_cov_31.6693	93.3333	NA	15	Unknown	Unknown	Unknown	Unknown	Unknown	Unknown	9516	2	15	Bona_Fide_Phage_Homology	0.634633	0.0589377	2 - Complete phage contigs - category 2 (somewhat sure)	6	20	1.87232
Scaffolds_OCT15-MV-15m_NODE_2047_length_9514_cov_3.22042	6	Scaffolds_OCT15-MV-15m_NODE_304_length_23712_cov_9.98719	75	NA	15	Unknown	Unknown	Unknown	Unknown	Unknown	Unknown	9514	Unknown	8	Bona_Fide_Phage_Homology	0.790766	0.0300752	3 - Complete phage contigs - category 3 (not so sure)	1	Unknown	Unknown
Scaffolds_OCT15-MV-15m_NODE_2048_length_9513_cov_5.22203	Unknown	Unknown	Unknown	NA	15	Unknown	Unknown	Unknown	Unknown	Unknown	Unknown	9513	1	25	pVOGs_Homology	0.886596	0.0150376	2 - Complete phage contigs - category 2 (somewhat sure)	11	36	5.54492
Scaffolds_OCT15-MV-15m_NODE_2049_length_9509_cov_7.21885	9	Scaffolds_OCT15-MV-45m_NODE_90_length_20123_cov_17.2541	100	NA	15	Unknown	Unknown	Unknown	Unknown	Unknown	Unknown	9509	1	9	Bona_Fide_Phage_Homology	0.519204	0.0831919	2 - Complete phage contigs - category 2 (somewhat sure)	5	Unknown	Unknown
Scaffolds_OCT15-MV-15m_NODE_204_length_27819_cov_23.8678	Unknown	Unknown	Unknown	NA	15	Unknown	Unknown	Unknown	Unknown	Unknown	Unknown	27819	5	40	pVOGs_Homology	0.857575	0.020131	2 - Complete phage contigs - category 2 (somewhat sure)	14	15	3.69374
Scaffolds_OCT15-MV-15m_NODE_2050_length_9507_cov_12.4602	Unknown	Unknown	Unknown	NA	15	Unknown	Unknown	Unknown	Unknown	Unknown	Unknown	9507	5	14	pVOGs_Homology	0.990135	0.00218288	2 - Complete phage contigs - category 2 (somewhat sure)	2	21.4286	2.23577
Scaffolds_OCT15-MV-15m_NODE_2051_length_9502_cov_8.42744	Unknown	Unknown	Unknown	NA	15	Unknown	Unknown	Unknown	Unknown	Unknown	Unknown	9502	2	13	pVOGs_Homology	0.660582	0.0532379	2 - Complete phage contigs - category 2 (somewhat sure)	8	53.8462	2.78135
Scaffolds_OCT15-MV-15m_NODE_2052_length_9501_cov_4.90229	3	Scaffolds_OCT15-MV-60m_NODE_16_length_31225_cov_7.90128	50	NA	15	Unknown	Unknown	Unknown	Unknown	Unknown	Unknown	9501	Unknown	6	Bona_Fide_Phage_Homology	0.690367	0.0477807	NA	1	Unknown	Unknown
Scaffolds_OCT15-MV-15m_NODE_2053_length_9499_cov_6.48359	Unknown	Unknown	Unknown	NA	15	Unknown	Unknown	Unknown	Unknown	Unknown	Unknown	9499	Unknown	4	Unknown	0.791088	0.0300752	NA	Unknown	Unknown	Unknown
Scaffolds_OCT15-MV-15m_NODE_2054_length_9493_cov_5.2776	1	Scaffolds_OCT15-MV-15m_NODE_1412_length_11524_cov_7.13	25	NA	15	Unknown	Unknown	Unknown	Unknown	Unknown	Unknown	9493	2	4	Unknown	0.966338	0.00545719	NA	Unknown	25	0.86488
Scaffolds_OCT15-MV-15m_NODE_2055_length_9492_cov_3.24976	Unknown	Unknown	Unknown	NA	15	Unknown	Unknown	Unknown	Unknown	Unknown	Unknown	9492	4	9	pVOGs_Homology	0.94445	0.00788261	2 - Complete phage contigs - category 2 (somewhat sure)	4	55.5556	5
Scaffolds_OCT15-MV-15m_NODE_2056_length_9487_cov_298.072	7	Scaffolds_OCT15-MV-60m_NODE_156_length_14764_cov_19.6048	77.7778	NA	15	Unknown	Unknown	Unknown	Unknown	Unknown	Unknown	9487	Unknown	9	Bona_Fide_Phage_Homology	0.880832	0.0162503	2 - Complete phage contigs - category 2 (somewhat sure)	6	Unknown	Unknown
Scaffolds_OCT15-MV-15m_NODE_2057_length_9484_cov_231.383	Unknown	Unknown	Unknown	NA	15	Unknown	Unknown	Unknown	Unknown	Unknown	Unknown	9484	2	9	Unknown	0.814351	0.0261945	NA	1	11.1111	0.184772
Scaffolds_OCT15-MV-15m_NODE_2058_length_9480_cov_49.2756	9	Scaffolds_OCT15-MV-15m_NODE_366_length_21810_cov_81.1075	56.25	NA	15	Unknown	Unknown	Unknown	Unknown	Unknown	Unknown	9480	2	16	Bona_Fide_Phage_Homology	0.996319	0.000970167	2 - Complete phage contigs - category 2 (somewhat sure)	3	18.75	1.3756
Scaffolds_OCT15-MV-15m_NODE_2059_length_9473_cov_16.6015	4	Scaffolds_OCT15-MV-15m_NODE_104_length_34477_cov_46.2553	66.6667	NA	15	Unknown	Unknown	Unknown	Unknown	Unknown	Unknown	9473	Unknown	6	Bona_Fide_Phage_Homology	0.466038	0.0978656	2 - Complete phage contigs - category 2 (somewhat sure)	2	Unknown	Unknown
Scaffolds_OCT15-MV-15m_NODE_205_length_27717_cov_38.9088	Unknown	Unknown	Unknown	NA	15	Unknown	Unknown	Unknown	Unknown	Unknown	Unknown	27717	1	41	pVOGs_Homology	0.997277	0.000606355	2 - Complete phage contigs - category 2 (somewhat sure)	17	24.3902	6.64475
Scaffolds_OCT15-MV-15m_NODE_2060_length_9469_cov_57.3076	13	Scaffolds_OCT15-MV-15m_NODE_130_length_31852_cov_9.6745	76.4706	NA	15	Unknown	Unknown	Unknown	Unknown	Unknown	Unknown	9469	Unknown	17	Bona_Fide_Phage_Homology	0.90303	0.012976	2 - Complete phage contigs - category 2 (somewhat sure)	14	5.88235	1
Scaffolds_OCT15-MV-15m_NODE_2061_length_9458_cov_15.8557	6	Scaffolds_OCT15-MV-45m_NODE_116_length_17884_cov_30.2794	85.7143	NA	15	Unknown	Unknown	Unknown	Unknown	Unknown	Unknown	9458	Unknown	7	Bona_Fide_Phage_Homology	0.828608	0.0244967	2 - Complete phage contigs - category 2 (somewhat sure)	3	14.2857	1
Scaffolds_OCT15-MV-15m_NODE_2062_length_9458_cov_6.8609	1	Scaffolds_OCT15-MV-15m_NODE_4570_length_6065_cov_38.8314	50	NA	15	Unknown	Unknown	Unknown	Unknown	Unknown	Unknown	9458	Unknown	2	Unknown	0.827788	0.024618	NA	Unknown	Unknown	Unknown
Scaffolds_OCT15-MV-15m_NODE_2063_length_9448_cov_5.03907	4	Scaffolds_OCT15-MV-15m_NODE_1880_length_9966_cov_36.5233	36.3636	NA	15	Bacteria	Proteobacteria	Alphaproteobacteria	Unknown	Unknown	Candidatus Puniceispirillum	9448	Unknown	11	Bona_Fide_Phage_Homology	0.993242	0.00169779	2 - Complete phage contigs - category 2 (somewhat sure)	9	9.09091	1
Scaffolds_OCT15-MV-15m_NODE_2064_length_9446_cov_6.56267	Unknown	Unknown	Unknown	NA	15	Unknown	Unknown	Unknown	Unknown	Unknown	Unknown	9446	8	12	pVOGs_Homology	0.797219	0.0288625	2 - Complete phage contigs - category 2 (somewhat sure)	4	33.3333	3.08051
Scaffolds_OCT15-MV-15m_NODE_2065_length_9445_cov_33.5502	Unknown	Unknown	Unknown	NA	15	Unknown	Unknown	Unknown	Unknown	Unknown	Unknown	9445	Unknown	24	pVOGs_Homology	0.91044	0.0123696	2 - Complete phage contigs - category 2 (somewhat sure)	18	20.8333	2.68594
Scaffolds_OCT15-MV-15m_NODE_2066_length_9441_cov_13.0694	Unknown	Unknown	Unknown	NA	15	Unknown	Unknown	Unknown	Unknown	Unknown	Unknown	9441	1	13	pVOGs_Homology	0.973275	0.00460829	2 - Complete phage contigs - category 2 (somewhat sure)	7	30.7692	2.40744
Scaffolds_OCT15-MV-15m_NODE_2067_length_9436_cov_28.9402	Unknown	Unknown	Unknown	NA	15	Unknown	Unknown	Unknown	Unknown	Unknown	Unknown	9436	6	14	pVOGs_Homology	0.784874	0.0308028	2 - Complete phage contigs - category 2 (somewhat sure)	6	64.2857	4.14264
Scaffolds_OCT15-MV-15m_NODE_2068_length_9434_cov_5.64879	Unknown	Unknown	Unknown	NA	15	Unknown	Unknown	Unknown	Unknown	Unknown	Unknown	9434	Unknown	11	pVOGs_Homology	0.598165	0.066699	1 - Complete phage contigs - category 1 (sure)	7	18.1818	2
Scaffolds_OCT15-MV-15m_NODE_2069_length_9434_cov_3.95149	4	Scaffolds_OCT15-MV-15m_NODE_1629_length_10769_cov_9.44577	20	NA	15	Unknown	Unknown	Unknown	Unknown	Unknown	Unknown	9434	2	20	Bona_Fide_Phage_Homology	0.935385	0.00909532	1 - Complete phage contigs - category 1 (sure)	12	15	1.63544
Scaffolds_OCT15-MV-15m_NODE_206_length_27706_cov_84.7356	Unknown	Unknown	Unknown	NA	15	Unknown	Unknown	Unknown	Unknown	Unknown	Unknown	27706	7	35	pVOGs_Homology	0.930948	0.00970167	1 - Complete phage contigs - category 1 (sure)	12	14.2857	4.21542
Scaffolds_OCT15-MV-15m_NODE_2070_length_9433_cov_16.6985	Unknown	Unknown	Unknown	NA	15	Unknown	Unknown	Unknown	Unknown	Unknown	Unknown	9433	3	8	pVOGs_Homology	0.922433	0.0109144	2 - Complete phage contigs - category 2 (somewhat sure)	5	50	3.85414
Scaffolds_OCT15-MV-15m_NODE_2071_length_9431_cov_97.4141	Unknown	Unknown	Unknown	NA	15	Unknown	Unknown	Unknown	Unknown	Unknown	Unknown	9431	2	14	pVOGs_Homology	0.826803	0.024618	2 - Complete phage contigs - category 2 (somewhat sure)	6	28.5714	2.00585
Scaffolds_OCT15-MV-15m_NODE_2072_length_9425_cov_16.5625	10	Scaffolds_OCT15-MV-15m_NODE_73_length_39382_cov_93.3665	62.5	NA	15	Bacteria	Firmicutes	Bacilli	Lactobacillales	Streptococcaceae	Streptococcus	9425	Unknown	16	Bona_Fide_Phage_Homology	0.428524	0.109993	2 - Complete phage contigs - category 2 (somewhat sure)	8	18.75	1.98697
Scaffolds_OCT15-MV-15m_NODE_2073_length_9423_cov_23.1609	Unknown	Unknown	Unknown	NA	15	Bacteria	Firmicutes	Tissierellia	Tissierellales	Tissierellaceae	Tissierella	9423	1	11	Unknown	0.913528	0.0118846	NA	Unknown	Unknown	Unknown
Scaffolds_OCT15-MV-15m_NODE_2074_length_9423_cov_6.94908	Unknown	Unknown	Unknown	NA	15	Unknown	Unknown	Unknown	Unknown	Unknown	Unknown	9423	1	17	Unknown	0.997465	0.000606355	3 - Complete phage contigs - category 3 (not so sure)	3	5.88235	0.160426
Scaffolds_OCT15-MV-15m_NODE_2075_length_9418_cov_12.9213	Unknown	Unknown	Unknown	NA	15	Unknown	Unknown	Unknown	Unknown	Unknown	Unknown	9418	4	10	pVOGs_Homology	0.950511	0.00715498	2 - Complete phage contigs - category 2 (somewhat sure)	6	70	5.50087
Scaffolds_OCT15-MV-15m_NODE_2076_length_9417_cov_10.4549	Unknown	Unknown	Unknown	NA	15	Unknown	Unknown	Unknown	Unknown	Unknown	Unknown	9417	Unknown	14	pVOGs_Homology	0.919837	0.0111569	2 - Complete phage contigs - category 2 (somewhat sure)	12	35.7143	2.7382
Scaffolds_OCT15-MV-15m_NODE_2077_length_9414_cov_68.7608	7	Scaffolds_OCT15-MV-15m_NODE_161_length_30297_cov_12.985	46.6667	NA	15	Unknown	Unknown	Unknown	Unknown	Unknown	Unknown	9414	1	15	Bona_Fide_Phage_Homology	0.472462	0.0954402	1 - Complete phage contigs - category 1 (sure)	4	13.3333	1.10755
Scaffolds_OCT15-MV-15m_NODE_2078_length_9411_cov_18.8053	9	Scaffolds_OCT15-MV-45m_NODE_66_length_22691_cov_172.67	90	NA	15	Unknown	Unknown	Unknown	Unknown	Unknown	Unknown	9411	Unknown	10	Bona_Fide_Phage_Homology	0.806061	0.027771	2 - Complete phage contigs - category 2 (somewhat sure)	2	10	0.980746
Scaffolds_OCT15-MV-15m_NODE_2079_length_9410_cov_5.8232	Unknown	Unknown	Unknown	NA	15	Unknown	Unknown	Unknown	Unknown	Unknown	Unknown	9410	Unknown	7	pVOGs_Homology	0.877812	0.0167354	2 - Complete phage contigs - category 2 (somewhat sure)	6	42.8571	2.9544
Scaffolds_OCT15-MV-15m_NODE_207_length_27701_cov_33.61	Unknown	Unknown	Unknown	NA	15	Unknown	Unknown	Unknown	Unknown	Unknown	Unknown	27701	2	27	pVOGs_Homology	0.776813	0.0326219	2 - Complete phage contigs - category 2 (somewhat sure)	11	18.5185	3.50087
Scaffolds_OCT15-MV-15m_NODE_2080_length_9406_cov_7.66603	Unknown	Unknown	Unknown	NA	15	Unknown	Unknown	Unknown	Unknown	Unknown	Unknown	9406	7	15	pVOGs_Homology	0.947685	0.00727626	NA	1	46.6667	3.42073
Scaffolds_OCT15-MV-15m_NODE_2081_length_9405_cov_9.26963	4	Scaffolds_OCT15-MV-15m_NODE_2862_length_7939_cov_122.077	44.4444	NA	15	Unknown	Unknown	Unknown	Unknown	Unknown	Unknown	9405	2	9	Bona_Fide_Phage_Homology	0.996531	0.000970167	2 - Complete phage contigs - category 2 (somewhat sure)	2	Unknown	Unknown
Scaffolds_OCT15-MV-15m_NODE_2082_length_9403_cov_12.6437	Unknown	Unknown	Unknown	NA	15	Unknown	Unknown	Unknown	Unknown	Unknown	Unknown	9403	Unknown	9	Unknown	0.983165	0.00339559	3 - Complete phage contigs - category 3 (not so sure)	Unknown	Unknown	Unknown
Scaffolds_OCT15-MV-15m_NODE_2083_length_9402_cov_10.0787	Unknown	Unknown	Unknown	NA	15	Unknown	Unknown	Unknown	Unknown	Unknown	Unknown	9402	Unknown	8	pVOGs_Homology	0.977043	0.00388067	1 - Complete phage contigs - category 1 (sure)	4	37.5	2.54753
Scaffolds_OCT15-MV-15m_NODE_2084_length_9399_cov_4.36216	1	Scaffolds_OCT15-MV-45m_NODE_232_length_12805_cov_8.39882	10	NA	15	Unknown	Unknown	Unknown	Unknown	Unknown	Unknown	9399	3	10	Unknown	0.733333	0.0392918	NA	Unknown	20	0.669043
Scaffolds_OCT15-MV-15m_NODE_2085_length_9396_cov_3.06809	3	Scaffolds_OCT15-MV-15m_NODE_320_length_23165_cov_21.8421	27.2727	NA	15	Unknown	Unknown	Unknown	Unknown	Unknown	Unknown	9396	1	11	Bona_Fide_Phage_Homology	0.267305	0.180087	3 - Complete phage contigs - category 3 (not so sure)	Unknown	Unknown	Unknown
Scaffolds_OCT15-MV-15m_NODE_2086_length_9395_cov_15.3327	Unknown	Unknown	Unknown	NA	15	Unknown	Unknown	Unknown	Unknown	Unknown	Unknown	9395	Unknown	16	pVOGs_Homology	0.991214	0.00206161	1 - Complete phage contigs - category 1 (sure)	16	25	3.22828
Scaffolds_OCT15-MV-15m_NODE_2087_length_9390_cov_21.1326	Unknown	Unknown	Unknown	NA	15	Unknown	Unknown	Unknown	Unknown	Unknown	Unknown	9390	3	22	pVOGs_Homology	0.888012	0.0149163	2 - Complete phage contigs - category 2 (somewhat sure)	11	18.1818	3.26348
Scaffolds_OCT15-MV-15m_NODE_2088_length_9382_cov_30.5427	1	Scaffolds_OCT15-MV-15m_NODE_2035_length_9543_cov_5.8671	10	NA	15	Unknown	Unknown	Unknown	Unknown	Unknown	Unknown	9382	1	10	Unknown	0.444672	0.104899	3 - Complete phage contigs - category 3 (not so sure)	Unknown	Unknown	Unknown
Scaffolds_OCT15-MV-15m_NODE_2089_length_9381_cov_24.5346	Unknown	Unknown	Unknown	NA	15	Unknown	Unknown	Unknown	Unknown	Unknown	Unknown	9381	1	15	pVOGs_Homology	0.983172	0.00339559	1 - Complete phage contigs - category 1 (sure)	12	20	2.23231
Scaffolds_OCT15-MV-15m_NODE_208_length_27665_cov_12.861	Unknown	Unknown	Unknown	NA	15	Unknown	Unknown	Unknown	Unknown	Unknown	Unknown	27665	11	38	pVOGs_Homology	0.886131	0.0151589	2 - Complete phage contigs - category 2 (somewhat sure)	7	23.6842	4.48964
Scaffolds_OCT15-MV-15m_NODE_2090_length_9380_cov_112.201	9	Scaffolds_OCT15-MV-15m_NODE_30_length_52490_cov_108.796	81.8182	NA	15	Unknown	Unknown	Unknown	Unknown	Unknown	Unknown	9380	Unknown	11	Bona_Fide_Phage_Homology	0.76563	0.0339559	2 - Complete phage contigs - category 2 (somewhat sure)	10	27.2727	1.47671
Scaffolds_OCT15-MV-15m_NODE_2091_length_9379_cov_10.9247	6	Scaffolds_OCT15-MV-60m_NODE_82_length_18915_cov_14.2906	85.7143	NA	15	Unknown	Unknown	Unknown	Unknown	Unknown	Unknown	9379	Unknown	7	Bona_Fide_Phage_Homology	0.399291	0.120665	2 - Complete phage contigs - category 2 (somewhat sure)	2	Unknown	Unknown
Scaffolds_OCT15-MV-15m_NODE_2092_length_9379_cov_8.00311	2	Scaffolds_OCT15-MV-15m_NODE_684_length_16409_cov_7.19341	25	NA	15	Unknown	Unknown	Unknown	Unknown	Unknown	Unknown	9379	1	8	Unknown	0.830909	0.0242542	NA	Unknown	12.5	1
Scaffolds_OCT15-MV-15m_NODE_2093_length_9376_cov_36.5611	12	Scaffolds_OCT15-MV-15m_NODE_130_length_31852_cov_9.6745	80	NA	15	Unknown	Unknown	Unknown	Unknown	Unknown	Unknown	9376	Unknown	15	Bona_Fide_Phage_Homology	0.752915	0.0363813	2 - Complete phage contigs - category 2 (somewhat sure)	13	Unknown	Unknown
Scaffolds_OCT15-MV-15m_NODE_2094_length_9363_cov_9.19703	2	Scaffolds_OCT15-MV-15m_NODE_21_length_60380_cov_49.628	33.3333	NA	15	Unknown	Unknown	Unknown	Unknown	Unknown	Unknown	9363	1	6	Unknown	0.316756	0.154984	NA	2	16.6667	0.256771
Scaffolds_OCT15-MV-15m_NODE_2095_length_9358_cov_4.72557	4	Scaffolds_OCT15-MV-15m_NODE_534_length_18535_cov_12.4495	57.1429	NA	15	Unknown	Unknown	Unknown	Unknown	Unknown	Unknown	9358	Unknown	7	Bona_Fide_Phage_Homology	0.968641	0.00533592	1 - Complete phage contigs - category 1 (sure)	3	28.5714	1.82455
Scaffolds_OCT15-MV-15m_NODE_2096_length_9353_cov_46.2371	Unknown	Unknown	Unknown	NA	15	Unknown	Unknown	Unknown	Unknown	Unknown	Unknown	9353	1	17	pVOGs_Homology	0.993651	0.00157652	2 - Complete phage contigs - category 2 (somewhat sure)	11	17.6471	2.49607
Scaffolds_OCT15-MV-15m_NODE_2097_length_9351_cov_4.61327	13	Scaffolds_OCT15-MV-15m_NODE_174_length_29176_cov_14.7154	92.8571	NA	15	Unknown	Unknown	Unknown	Unknown	Unknown	Unknown	9351	10	14	Bona_Fide_Phage_Homology	0.802584	0.0283774	2 - Complete phage contigs - category 2 (somewhat sure)	2	14.2857	0.437656
Scaffolds_OCT15-MV-15m_NODE_2098_length_9351_cov_4.22192	Unknown	Unknown	Unknown	NA	15	Unknown	Unknown	Unknown	Unknown	Unknown	Unknown	9351	3	10	pVOGs_Homology	0.952645	0.00679117	2 - Complete phage contigs - category 2 (somewhat sure)	5	30	2.37857
Scaffolds_OCT15-MV-15m_NODE_2099_length_9349_cov_8.85539	10	Scaffolds_OCT15-MV-15m_NODE_134_length_31609_cov_63.9464	83.3333	NA	15	Unknown	Unknown	Unknown	Unknown	Unknown	Unknown	9349	Unknown	12	Bona_Fide_Phage_Homology	0.986192	0.00278923	1 - Complete phage contigs - category 1 (sure)	11	8.33333	0.832707
Scaffolds_OCT15-MV-15m_NODE_209_length_27615_cov_13.6128	Unknown	Unknown	Unknown	NA	15	Unknown	Unknown	Unknown	Unknown	Unknown	Unknown	27615	Unknown	10	pVOGs_Homology	0.922093	0.0109144	2 - Complete phage contigs - category 2 (somewhat sure)	10	90	8.67934
Scaffolds_OCT15-MV-15m_NODE_20_length_60614_cov_10.6893	Unknown	Unknown	Unknown	NA	15	Unknown	Unknown	Unknown	Unknown	Unknown	Unknown	60614	33	81	pVOGs_Homology	0.861779	0.0194033	2 - Complete phage contigs - category 2 (somewhat sure)	17	23.4568	12.3874
Scaffolds_OCT15-MV-15m_NODE_2100_length_9348_cov_16.9155	2	Scaffolds_OCT15-MV-15m_NODE_1142_length_12791_cov_200.163	28.5714	NA	15	Unknown	Unknown	Unknown	Unknown	Unknown	Unknown	9348	Unknown	7	Unknown	0.935934	0.00897405	2 - Complete phage contigs - category 2 (somewhat sure)	4	14.2857	0.33463
Scaffolds_OCT15-MV-15m_NODE_2101_length_9348_cov_16.1637	6	Scaffolds_OCT15-MV-15m_NODE_1862_length_10021_cov_50.2539	54.5455	NA	15	Unknown	Unknown	Unknown	Unknown	Unknown	Unknown	9348	2	11	Bona_Fide_Phage_Homology	0.964695	0.00569973	2 - Complete phage contigs - category 2 (somewhat sure)	5	Unknown	Unknown
Scaffolds_OCT15-MV-15m_NODE_2102_length_9345_cov_65.6283	2	Scaffolds_OCT15-MV-45m_NODE_28_length_30908_cov_36.819	15.3846	NA	15	Unknown	Unknown	Unknown	Unknown	Unknown	Unknown	9345	3	13	Unknown	0.99786	0.000485084	2 - Complete phage contigs - category 2 (somewhat sure)	2	15.3846	1.09218
Scaffolds_OCT15-MV-15m_NODE_2103_length_9345_cov_3.71808	Unknown	Unknown	Unknown	NA	15	Unknown	Unknown	Unknown	Unknown	Unknown	Unknown	9345	8	14	pVOGs_Homology	0.327104	0.14977	2 - Complete phage contigs - category 2 (somewhat sure)	1	42.8571	3.88789
Scaffolds_OCT15-MV-15m_NODE_2104_length_9340_cov_18.2595	Unknown	Unknown	Unknown	NA	15	Unknown	Unknown	Unknown	Unknown	Unknown	Unknown	9340	Unknown	14	pVOGs_Homology	0.992832	0.00181906	2 - Complete phage contigs - category 2 (somewhat sure)	11	21.4286	2.49629
Scaffolds_OCT15-MV-15m_NODE_2105_length_9338_cov_49.5827	7	Scaffolds_OCT15-MV-15m_NODE_225_length_26966_cov_151.04	70	NA	15	Unknown	Unknown	Unknown	Unknown	Unknown	Unknown	9338	Unknown	10	Bona_Fide_Phage_Homology	0.390384	0.123696	2 - Complete phage contigs - category 2 (somewhat sure)	4	10	0.547133
Scaffolds_OCT15-MV-15m_NODE_2106_length_9333_cov_19.1818	9	Scaffolds_OCT15-MV-15m_NODE_1412_length_11524_cov_7.13	81.8182	NA	15	Unknown	Unknown	Unknown	Unknown	Unknown	Unknown	9333	Unknown	11	Bona_Fide_Phage_Homology	0.322372	0.152559	2 - Complete phage contigs - category 2 (somewhat sure)	4	18.1818	1.37984
Scaffolds_OCT15-MV-15m_NODE_2107_length_9326_cov_4.69162	9	Scaffolds_OCT15-MV-15m_NODE_100_length_35015_cov_17.4451	64.2857	NA	15	Unknown	Unknown	Unknown	Unknown	Unknown	Unknown	9326	2	14	Bona_Fide_Phage_Homology	0.544401	0.0779772	3 - Complete phage contigs - category 3 (not so sure)	8	7.14286	0.014796
Scaffolds_OCT15-MV-15m_NODE_2108_length_9325_cov_50.1493	4	Scaffolds_OCT15-MV-15m_NODE_607_length_17335_cov_7.686	36.3636	NA	15	Unknown	Unknown	Unknown	Unknown	Unknown	Unknown	9325	Unknown	11	Bona_Fide_Phage_Homology	0.724183	0.0411108	1 - Complete phage contigs - category 1 (sure)	5	9.09091	1
Scaffolds_OCT15-MV-15m_NODE_2109_length_9324_cov_10.2239	Unknown	Unknown	Unknown	NA	15	Unknown	Unknown	Unknown	Unknown	Unknown	Unknown	9324	2	14	pVOGs_Homology	0.579781	0.069852	2 - Complete phage contigs - category 2 (somewhat sure)	8	50	4.75158
Scaffolds_OCT15-MV-15m_NODE_210_length_27578_cov_1863.51	Unknown	Unknown	Unknown	Complete	15	Unknown	Unknown	Unknown	Unknown	Unknown	Unknown	27578	8	41	pVOGs_Homology	0.989936	0.00218288	2 - Complete phage contigs - category 2 (somewhat sure)	16	19.5122	5.59464
Scaffolds_OCT15-MV-15m_NODE_2110_length_9323_cov_822.04	Unknown	Unknown	Unknown	NA	15	Unknown	Unknown	Unknown	Unknown	Unknown	Unknown	9323	1	15	pVOGs_Homology	0.963015	0.00569973	2 - Complete phage contigs - category 2 (somewhat sure)	5	20	2.35902
Scaffolds_OCT15-MV-15m_NODE_2111_length_9321_cov_4.12087	Unknown	Unknown	Unknown	NA	15	Unknown	Unknown	Unknown	Unknown	Unknown	Unknown	9321	2	16	pVOGs_Homology	0.921082	0.0110357	1 - Complete phage contigs - category 1 (sure)	10	31.25	4.34877
Scaffolds_OCT15-MV-15m_NODE_2112_length_9320_cov_13.9771	6	Scaffolds_OCT15-MV-15m_NODE_523_length_18706_cov_255.155	85.7143	NA	15	Unknown	Unknown	Unknown	Unknown	Unknown	Unknown	9320	Unknown	7	Bona_Fide_Phage_Homology	0.565488	0.0734902	2 - Complete phage contigs - category 2 (somewhat sure)	1	14.2857	0.547133
Scaffolds_OCT15-MV-15m_NODE_2113_length_9319_cov_64.1948	5	Scaffolds_OCT15-MV-2000m_NODE_115_length_14642_cov_24.2091	71.4286	NA	15	Unknown	Unknown	Unknown	Unknown	Unknown	Unknown	9319	1	7	Bona_Fide_Phage_Homology	0.517662	0.0835557	NA	Unknown	14.2857	0.50549
Scaffolds_OCT15-MV-15m_NODE_2114_length_9317_cov_4.981	5	Scaffolds_OCT15-MV-60m_NODE_156_length_14764_cov_19.6048	71.4286	NA	15	Unknown	Unknown	Unknown	Unknown	Unknown	Unknown	9317	Unknown	7	Bona_Fide_Phage_Homology	0.420003	0.113024	2 - Complete phage contigs - category 2 (somewhat sure)	5	14.2857	0.902155
Scaffolds_OCT15-MV-15m_NODE_2115_length_9317_cov_4.1301	11	Scaffolds_OCT15-MV-15m_NODE_73_length_39382_cov_93.3665	57.8947	NA	15	Unknown	Unknown	Unknown	Unknown	Unknown	Unknown	9317	2	19	Bona_Fide_Phage_Homology	0.768103	0.033592	2 - Complete phage contigs - category 2 (somewhat sure)	11	15.7895	1.00502
Scaffolds_OCT15-MV-15m_NODE_2116_length_9314_cov_4.24301	7	Scaffolds_OCT15-MV-15m_NODE_43_length_46666_cov_9.89144	46.6667	NA	15	Unknown	Unknown	Unknown	Unknown	Unknown	Unknown	9314	2	15	Bona_Fide_Phage_Homology	0.955048	0.0066699	3 - Complete phage contigs - category 3 (not so sure)	3	20	1.59209
Scaffolds_OCT15-MV-15m_NODE_2117_length_9311_cov_15.7666	Unknown	Unknown	Unknown	NA	15	Unknown	Unknown	Unknown	Unknown	Unknown	Unknown	9311	Unknown	6	Unknown	0.940076	0.00873151	NA	1	16.6667	0.705999
Scaffolds_OCT15-MV-15m_NODE_2118_length_9308_cov_862.781	4	Scaffolds_OCT15-MV-45m_NODE_874_length_7251_cov_5.66287	20	NA	15	Unknown	Unknown	Unknown	Unknown	Unknown	Unknown	9308	2	20	Bona_Fide_Phage_Homology	0.894161	0.0140674	2 - Complete phage contigs - category 2 (somewhat sure)	3	5	0.160426
Scaffolds_OCT15-MV-15m_NODE_2119_length_9304_cov_5.06174	4	Scaffolds_OCT15-MV-15m_NODE_712_length_16061_cov_10.0452	36.3636	NA	15	Unknown	Unknown	Unknown	Unknown	Unknown	Unknown	9304	Unknown	11	Bona_Fide_Phage_Homology	0.415629	0.115086	3 - Complete phage contigs - category 3 (not so sure)	3	18.1818	1.2389
Scaffolds_OCT15-MV-15m_NODE_211_length_27563_cov_125.5	Unknown	Unknown	Unknown	NA	15	Unknown	Unknown	Unknown	Unknown	Unknown	Unknown	27563	4	28	pVOGs_Homology	0.828744	0.0244967	2 - Complete phage contigs - category 2 (somewhat sure)	6	21.4286	5.01059
Scaffolds_OCT15-MV-15m_NODE_2120_length_9302_cov_42.7566	7	Scaffolds_OCT15-MV-15m_NODE_1374_length_11713_cov_46.2748	58.3333	NA	15	Unknown	Unknown	Unknown	Unknown	Unknown	Unknown	9302	6	12	Bona_Fide_Phage_Homology	0.969157	0.00533592	2 - Complete phage contigs - category 2 (somewhat sure)	2	25	1.92601
Scaffolds_OCT15-MV-15m_NODE_2121_length_9302_cov_12.9537	13	Scaffolds_OCT15-MV-15m_NODE_1733_length_10362_cov_199.766	81.25	NA	15	Unknown	Unknown	Unknown	Unknown	Unknown	Unknown	9302	3	16	Bona_Fide_Phage_Homology	0.701933	0.0454766	1 - Complete phage contigs - category 1 (sure)	8	6.25	0.832707
Scaffolds_OCT15-MV-15m_NODE_2122_length_9299_cov_63.4017	Unknown	Unknown	Unknown	NA	15	Unknown	Unknown	Unknown	Unknown	Unknown	Unknown	9299	4	10	pVOGs_Homology	0.637671	0.057725	2 - Complete phage contigs - category 2 (somewhat sure)	5	40	2.27639
Scaffolds_OCT15-MV-15m_NODE_2123_length_9291_cov_10.9533	Unknown	Unknown	Unknown	NA	15	Unknown	Unknown	Unknown	Unknown	Unknown	Unknown	9291	3	14	pVOGs_Homology	0.884659	0.0152801	3 - Complete phage contigs - category 3 (not so sure)	2	21.4286	3
Scaffolds_OCT15-MV-15m_NODE_2124_length_9286_cov_34.4096	Unknown	Unknown	Unknown	NA	15	Unknown	Unknown	Unknown	Unknown	Unknown	Unknown	9286	4	16	pVOGs_Homology	0.968802	0.00533592	1 - Complete phage contigs - category 1 (sure)	4	25	3.0746
Scaffolds_OCT15-MV-15m_NODE_2125_length_9285_cov_11.9654	2	Scaffolds_OCT15-MV-15m_NODE_1271_length_12132_cov_6.48928	15.3846	Complete	15	Unknown	Unknown	Unknown	Unknown	Unknown	Unknown	9285	4	13	Unknown	0.984333	0.00315304	3 - Complete phage contigs - category 3 (not so sure)	Unknown	Unknown	Unknown
Scaffolds_OCT15-MV-15m_NODE_2126_length_9282_cov_9.65688	Unknown	Unknown	Unknown	NA	15	Unknown	Unknown	Unknown	Unknown	Unknown	Unknown	9282	8	12	Unknown	0.888699	0.0147951	1 - Complete phage contigs - category 1 (sure)	Unknown	8.33333	0.832707
Scaffolds_OCT15-MV-15m_NODE_2127_length_9282_cov_4.16127	3	Scaffolds_OCT15-MV-15m_NODE_65_length_41163_cov_10.0032	21.4286	NA	15	Unknown	Unknown	Unknown	Unknown	Unknown	Unknown	9282	6	14	Bona_Fide_Phage_Homology	0.223173	0.20519	NA	3	14.2857	0.012665
Scaffolds_OCT15-MV-15m_NODE_2128_length_9278_cov_6.81752	1	Scaffolds_OCT15-MV-15m_NODE_4570_length_6065_cov_38.8314	50	NA	15	Unknown	Unknown	Unknown	Unknown	Unknown	Unknown	9278	Unknown	2	Unknown	0.957286	0.00654863	NA	Unknown	Unknown	Unknown
Scaffolds_OCT15-MV-15m_NODE_2129_length_9275_cov_67.4752	12	Scaffolds_OCT15-MV-15m_NODE_177_length_29058_cov_24.4419	66.6667	NA	15	Unknown	Unknown	Unknown	Unknown	Unknown	Unknown	9275	1	18	Bona_Fide_Phage_Homology	0.970012	0.00521465	1 - Complete phage contigs - category 1 (sure)	17	16.6667	1.78722
Scaffolds_OCT15-MV-15m_NODE_212_length_27563_cov_10.7825	Unknown	Unknown	Unknown	NA	15	Unknown	Unknown	Unknown	Unknown	Unknown	Unknown	27563	6	35	Unknown	0.605919	0.0657288	2 - Complete phage contigs - category 2 (somewhat sure)	1	8.57143	1.3171
Scaffolds_OCT15-MV-15m_NODE_2130_length_9267_cov_4.80287	4	Scaffolds_OCT15-MV-15m_NODE_1271_length_12132_cov_6.48928	23.5294	NA	15	Unknown	Unknown	Unknown	Unknown	Unknown	Unknown	9267	1	17	Bona_Fide_Phage_Homology	0.280204	0.17366	3 - Complete phage contigs - category 3 (not so sure)	Unknown	5.88235	0.214827
Scaffolds_OCT15-MV-15m_NODE_2131_length_9256_cov_33.0079	Unknown	Unknown	Unknown	NA	15	Unknown	Unknown	Unknown	Unknown	Unknown	Unknown	9256	Unknown	9	pVOGs_Homology	0.985173	0.00303177	1 - Complete phage contigs - category 1 (sure)	8	33.3333	2.71482
Scaffolds_OCT15-MV-15m_NODE_2132_length_9256_cov_9.61124	Unknown	Unknown	Unknown	NA	15	Bacteria	Cyanobacteria	Unknown	Unknown	Unknown	Unknown	9256	Unknown	15	pVOGs_Homology	0.93409	0.00933786	2 - Complete phage contigs - category 2 (somewhat sure)	13	86.6667	9.68442
Scaffolds_OCT15-MV-15m_NODE_2133_length_9255_cov_5.79641	10	Scaffolds_OCT15-MV-15m_NODE_986_length_13738_cov_10.2759	50	NA	15	Unknown	Unknown	Unknown	Unknown	Unknown	Unknown	9255	3	20	Bona_Fide_Phage_Homology	0.590024	0.0683968	2 - Complete phage contigs - category 2 (somewhat sure)	8	5	0.0025092
Scaffolds_OCT15-MV-15m_NODE_2134_length_9254_cov_18.3978	3	Scaffolds_OCT15-MV-60m_NODE_95_length_18396_cov_10.2043	18.75	NA	15	Unknown	Unknown	Unknown	Unknown	Unknown	Unknown	9254	Unknown	16	Unknown	0.983818	0.00327431	2 - Complete phage contigs - category 2 (somewhat sure)	13	6.25	0.832707
Scaffolds_OCT15-MV-15m_NODE_2135_length_9251_cov_7.09178	3	Scaffolds_OCT15-MV-60m_NODE_16_length_31225_cov_7.90128	75	NA	15	Unknown	Unknown	Unknown	Unknown	Unknown	Unknown	9251	Unknown	4	Bona_Fide_Phage_Homology	0.920376	0.0110357	NA	1	Unknown	Unknown
Scaffolds_OCT15-MV-15m_NODE_2136_length_9250_cov_3.13529	5	Scaffolds_OCT15-MV-60m_NODE_177_length_13714_cov_8.65188	71.4286	NA	15	Unknown	Unknown	Unknown	Unknown	Unknown	Unknown	9250	1	7	Bona_Fide_Phage_Homology	0.944087	0.00788261	NA	1	14.2857	1
Scaffolds_OCT15-MV-15m_NODE_2137_length_9246_cov_16.0245	Unknown	Unknown	Unknown	NA	15	Unknown	Unknown	Unknown	Unknown	Unknown	Unknown	9246	6	22	Unknown	0.870095	0.0181906	NA	2	4.54545	0.238282
Scaffolds_OCT15-MV-15m_NODE_2138_length_9245_cov_18.6543	Unknown	Unknown	Unknown	NA	15	Unknown	Unknown	Unknown	Unknown	Unknown	Unknown	9245	4	18	pVOGs_Homology	0.743441	0.037594	2 - Complete phage contigs - category 2 (somewhat sure)	10	16.6667	2.36999
Scaffolds_OCT15-MV-15m_NODE_2139_length_9245_cov_14.6369	4	Scaffolds_OCT15-MV-15m_NODE_260_length_25241_cov_11.13	25	NA	15	Unknown	Unknown	Unknown	Unknown	Unknown	Unknown	9245	2	16	Bona_Fide_Phage_Homology	0.972297	0.00472957	3 - Complete phage contigs - category 3 (not so sure)	1	6.25	1
Scaffolds_OCT15-MV-15m_NODE_213_length_27489_cov_17.6369	Unknown	Unknown	Unknown	NA	15	Unknown	Unknown	Unknown	Unknown	Unknown	Unknown	27489	14	38	pVOGs_Homology	0.959988	0.00642736	2 - Complete phage contigs - category 2 (somewhat sure)	1	21.0526	6.22041
Scaffolds_OCT15-MV-15m_NODE_2140_length_9241_cov_44.6379	9	Scaffolds_OCT15-MV-15m_NODE_802_length_15168_cov_18.7271	81.8182	NA	15	Unknown	Unknown	Unknown	Unknown	Unknown	Unknown	9241	5	11	Bona_Fide_Phage_Homology	0.980193	0.00363813	2 - Complete phage contigs - category 2 (somewhat sure)	2	18.1818	1.37984
Scaffolds_OCT15-MV-15m_NODE_2141_length_9241_cov_9.28652	5	Scaffolds_OCT15-MV-15m_NODE_607_length_17335_cov_7.686	45.4545	NA	15	Unknown	Unknown	Unknown	Unknown	Unknown	Unknown	9241	Unknown	11	Bona_Fide_Phage_Homology	0.783051	0.0311666	1 - Complete phage contigs - category 1 (sure)	8	18.1818	1.83271
Scaffolds_OCT15-MV-15m_NODE_2142_length_9235_cov_5.03845	8	Scaffolds_OCT15-MV-15m_NODE_528_length_18615_cov_4.2528	50	NA	15	Unknown	Unknown	Unknown	Unknown	Unknown	Unknown	9235	1	16	Bona_Fide_Phage_Homology	0.976433	0.00388067	2 - Complete phage contigs - category 2 (somewhat sure)	9	6.25	0.954786
Scaffolds_OCT15-MV-15m_NODE_2143_length_9232_cov_156.262	Unknown	Unknown	Unknown	NA	15	Unknown	Unknown	Unknown	Unknown	Unknown	Unknown	9232	1	13	pVOGs_Homology	0.755313	0.0357749	2 - Complete phage contigs - category 2 (somewhat sure)	9	38.4615	2.07124
Scaffolds_OCT15-MV-15m_NODE_2144_length_9231_cov_68.5769	Unknown	Unknown	Unknown	NA	15	Unknown	Unknown	Unknown	Unknown	Unknown	Unknown	9231	10	14	pVOGs_Homology	0.976999	0.00388067	1 - Complete phage contigs - category 1 (sure)	1	57.1429	5.23664
Scaffolds_OCT15-MV-15m_NODE_2145_length_9229_cov_28.7854	2	Scaffolds_OCT15-MV-15m_NODE_1161_length_12679_cov_18.3992	28.5714	NA	15	Unknown	Unknown	Unknown	Unknown	Unknown	Unknown	9229	1	7	Unknown	0.902829	0.012976	1 - Complete phage contigs - category 1 (sure)	1	Unknown	Unknown
Scaffolds_OCT15-MV-15m_NODE_2146_length_9227_cov_6.75403	4	Scaffolds_OCT15-MV-15m_NODE_21_length_60380_cov_49.628	20	NA	15	Unknown	Unknown	Unknown	Unknown	Unknown	Unknown	9227	3	20	Bona_Fide_Phage_Homology	0.787134	0.0306815	2 - Complete phage contigs - category 2 (somewhat sure)	6	5	0.705999
Scaffolds_OCT15-MV-15m_NODE_2147_length_9226_cov_5.22211	11	Scaffolds_OCT15-MV-45m_NODE_417_length_9859_cov_4.80049	42.3077	NA	15	Unknown	Unknown	Unknown	Unknown	Unknown	Unknown	9226	1	26	Bona_Fide_Phage_Homology	0.143091	0.27674	1 - Complete phage contigs - category 1 (sure)	16	11.5385	1.60578
Scaffolds_OCT15-MV-15m_NODE_2148_length_9222_cov_10.818	Unknown	Unknown	Unknown	NA	15	Unknown	Unknown	Unknown	Unknown	Unknown	Unknown	9222	1	17	Unknown	0.969811	0.00521465	3 - Complete phage contigs - category 3 (not so sure)	1	Unknown	Unknown
Scaffolds_OCT15-MV-15m_NODE_2149_length_9221_cov_7.71929	Unknown	Unknown	Unknown	NA	15	Unknown	Unknown	Unknown	Unknown	Unknown	Unknown	9221	2	18	pVOGs_Homology	0.924997	0.0104293	2 - Complete phage contigs - category 2 (somewhat sure)	3	16.6667	2.86168
Scaffolds_OCT15-MV-15m_NODE_214_length_27451_cov_123.387	Unknown	Unknown	Unknown	NA	15	Unknown	Unknown	Unknown	Unknown	Unknown	Unknown	27451	3	30	pVOGs_Homology	0.907314	0.0126122	2 - Complete phage contigs - category 2 (somewhat sure)	22	40	8.18089
Scaffolds_OCT15-MV-15m_NODE_2150_length_9216_cov_12.6477	Unknown	Unknown	Unknown	NA	15	Unknown	Unknown	Unknown	Unknown	Unknown	Unknown	9216	Unknown	11	Unknown	0.952056	0.00691244	3 - Complete phage contigs - category 3 (not so sure)	Unknown	Unknown	Unknown
Scaffolds_OCT15-MV-15m_NODE_2151_length_9214_cov_213.905	3	Scaffolds_OCT15-MV-15m_NODE_3417_length_7173_cov_32.0228	16.6667	NA	15	Unknown	Unknown	Unknown	Unknown	Unknown	Unknown	9214	2	18	Unknown	0.971081	0.00497211	3 - Complete phage contigs - category 3 (not so sure)	5	11.1111	1.21483
Scaffolds_OCT15-MV-15m_NODE_2152_length_9214_cov_28.186	5	Scaffolds_OCT15-MV-15m_NODE_24_length_57702_cov_81.7458	71.4286	NA	15	Unknown	Unknown	Unknown	Unknown	Unknown	Unknown	9214	Unknown	7	Bona_Fide_Phage_Homology	0.749679	0.0367451	2 - Complete phage contigs - category 2 (somewhat sure)	2	Unknown	Unknown
Scaffolds_OCT15-MV-15m_NODE_2153_length_9210_cov_41.7585	Unknown	Unknown	Unknown	NA	15	Unknown	Unknown	Unknown	Unknown	Unknown	Unknown	9210	Unknown	15	Unknown	0.944934	0.00776134	2 - Complete phage contigs - category 2 (somewhat sure)	5	Unknown	Unknown
Scaffolds_OCT15-MV-15m_NODE_2154_length_9210_cov_15.0133	Unknown	Unknown	Unknown	NA	15	Bacteria	Proteobacteria	Alphaproteobacteria	Unknown	Unknown	Candidatus Puniceispirillum	9210	Unknown	10	pVOGs_Homology	0.988068	0.00254669	2 - Complete phage contigs - category 2 (somewhat sure)	7	30	2.18947
Scaffolds_OCT15-MV-15m_NODE_2155_length_9208_cov_32.022	11	Scaffolds_OCT15-MV-15m_NODE_84_length_36700_cov_21.6015	78.5714	NA	15	Unknown	Unknown	Unknown	Unknown	Unknown	Unknown	9208	1	14	Bona_Fide_Phage_Homology	0.99178	0.00206161	2 - Complete phage contigs - category 2 (somewhat sure)	4	Unknown	Unknown
Scaffolds_OCT15-MV-15m_NODE_2156_length_9207_cov_4.65712	Unknown	Unknown	Unknown	NA	15	Unknown	Unknown	Unknown	Unknown	Unknown	Unknown	9207	3	17	pVOGs_Homology	0.926499	0.0101868	2 - Complete phage contigs - category 2 (somewhat sure)	5	29.4118	4.58238
Scaffolds_OCT15-MV-15m_NODE_2157_length_9199_cov_82.0185	5	Scaffolds_OCT15-MV-15m_NODE_475_length_19736_cov_26.343	45.4545	NA	15	Unknown	Unknown	Unknown	Unknown	Unknown	Unknown	9199	4	11	Bona_Fide_Phage_Homology	0.978378	0.0037594	2 - Complete phage contigs - category 2 (somewhat sure)	2	9.09091	1
Scaffolds_OCT15-MV-15m_NODE_2158_length_9196_cov_4.5774	2	Scaffolds_OCT15-MV-2000m_NODE_42_length_21334_cov_17.2808	16.6667	NA	15	Unknown	Unknown	Unknown	Unknown	Unknown	Unknown	9196	5	12	Unknown	0.549643	0.077007	2 - Complete phage contigs - category 2 (somewhat sure)	1	25	1.71154
Scaffolds_OCT15-MV-15m_NODE_2159_length_9194_cov_135.444	5	Scaffolds_OCT15-MV-2000m_NODE_115_length_14642_cov_24.2091	71.4286	NA	15	Unknown	Unknown	Unknown	Unknown	Unknown	Unknown	9194	1	7	Bona_Fide_Phage_Homology	0.316541	0.154984	2 - Complete phage contigs - category 2 (somewhat sure)	2	14.2857	0.50549
Scaffolds_OCT15-MV-15m_NODE_215_length_27450_cov_24.1873	Unknown	Unknown	Unknown	NA	15	Unknown	Unknown	Unknown	Unknown	Unknown	Unknown	27450	11	43	pVOGs_Homology	0.941096	0.00848896	1 - Complete phage contigs - category 1 (sure)	14	18.6047	6.1014
Scaffolds_OCT15-MV-15m_NODE_2160_length_9194_cov_22.009	2	Scaffolds_OCT15-MV-45m_NODE_442_length_9694_cov_17.3402	15.3846	NA	15	Unknown	Unknown	Unknown	Unknown	Unknown	Unknown	9194	5	13	Unknown	0.98351	0.00327431	3 - Complete phage contigs - category 3 (not so sure)	Unknown	7.69231	1
Scaffolds_OCT15-MV-15m_NODE_2161_length_9193_cov_6.19753	Unknown	Unknown	Unknown	NA	15	Unknown	Unknown	Unknown	Unknown	Unknown	Unknown	9193	Unknown	9	pVOGs_Homology	0.965991	0.00545719	1 - Complete phage contigs - category 1 (sure)	6	66.6667	5.62295
Scaffolds_OCT15-MV-15m_NODE_2162_length_9193_cov_4.11939	8	Scaffolds_OCT15-MV-45m_NODE_39_length_27938_cov_47.148	72.7273	NA	15	Unknown	Unknown	Unknown	Unknown	Unknown	Unknown	9193	Unknown	11	Bona_Fide_Phage_Homology	0.803935	0.0281349	2 - Complete phage contigs - category 2 (somewhat sure)	4	9.09091	1
Scaffolds_OCT15-MV-15m_NODE_2163_length_9183_cov_124.707	Unknown	Unknown	Unknown	NA	15	Unknown	Unknown	Unknown	Unknown	Unknown	Unknown	9183	4	20	pVOGs_Homology	0.866263	0.018797	2 - Complete phage contigs - category 2 (somewhat sure)	7	30	4.38377
Scaffolds_OCT15-MV-15m_NODE_2164_length_9182_cov_87.0357	9	Scaffolds_OCT15-MV-15m_NODE_201_length_27969_cov_5.7013	81.8182	NA	15	Unknown	Unknown	Unknown	Unknown	Unknown	Unknown	9182	Unknown	11	Bona_Fide_Phage_Homology	0.918216	0.0113995	1 - Complete phage contigs - category 1 (sure)	10	18.1818	1.66494
Scaffolds_OCT15-MV-15m_NODE_2165_length_9179_cov_11.6705	Unknown	Unknown	Unknown	NA	15	Unknown	Unknown	Unknown	Unknown	Unknown	Unknown	9179	4	15	pVOGs_Homology	0.86435	0.0190395	2 - Complete phage contigs - category 2 (somewhat sure)	6	26.6667	2.27639
Scaffolds_OCT15-MV-15m_NODE_2166_length_9179_cov_3.87823	Unknown	Unknown	Unknown	NA	15	Unknown	Unknown	Unknown	Unknown	Unknown	Unknown	9179	8	13	pVOGs_Homology	0.971159	0.00497211	2 - Complete phage contigs - category 2 (somewhat sure)	3	53.8462	4.37543
Scaffolds_OCT15-MV-15m_NODE_2167_length_9178_cov_103.748	3	Scaffolds_OCT15-MV-45m_NODE_86_length_20726_cov_15.6198	60	NA	15	Unknown	Unknown	Unknown	Unknown	Unknown	Unknown	9178	1	5	Bona_Fide_Phage_Homology	0.908664	0.0126122	1 - Complete phage contigs - category 1 (sure)	1	20	0.984464
Scaffolds_OCT15-MV-15m_NODE_2168_length_9178_cov_23.6692	5	Scaffolds_OCT15-MV-45m_NODE_3_length_89732_cov_66.0166	22.7273	NA	15	Unknown	Unknown	Unknown	Unknown	Unknown	Unknown	9178	1	22	Bona_Fide_Phage_Homology	0.235753	0.196095	2 - Complete phage contigs - category 2 (somewhat sure)	4	4.54545	0.107169
Scaffolds_OCT15-MV-15m_NODE_2169_length_9177_cov_24.8231	Unknown	Unknown	Unknown	NA	15	Unknown	Unknown	Unknown	Unknown	Unknown	Unknown	9177	1	17	pVOGs_Homology	0.991632	0.00206161	2 - Complete phage contigs - category 2 (somewhat sure)	8	29.4118	3.76211
Scaffolds_OCT15-MV-15m_NODE_216_length_27383_cov_4.71052	Unknown	Unknown	Unknown	NA	15	Unknown	Unknown	Unknown	Unknown	Unknown	Unknown	27383	5	34	Unknown	0.906244	0.0127334	3 - Complete phage contigs - category 3 (not so sure)	2	2.94118	0.49665
Scaffolds_OCT15-MV-15m_NODE_2170_length_9173_cov_436.105	13	Scaffolds_OCT15-MV-15m_NODE_38_length_48689_cov_67.2462	86.6667	NA	15	Unknown	Unknown	Unknown	Unknown	Unknown	Unknown	9173	3	15	Bona_Fide_Phage_Homology	0.871042	0.0177056	2 - Complete phage contigs - category 2 (somewhat sure)	12	6.66667	0.984464
Scaffolds_OCT15-MV-15m_NODE_2171_length_9172_cov_55.7744	Unknown	Unknown	Unknown	NA	15	Unknown	Unknown	Unknown	Unknown	Unknown	Unknown	9172	4	10	pVOGs_Homology	0.980691	0.00363813	2 - Complete phage contigs - category 2 (somewhat sure)	5	50	3.50087
Scaffolds_OCT15-MV-15m_NODE_2172_length_9168_cov_26.9148	10	Scaffolds_OCT15-MV-15m_NODE_134_length_31609_cov_63.9464	83.3333	NA	15	Unknown	Unknown	Unknown	Unknown	Unknown	Unknown	9168	Unknown	12	Bona_Fide_Phage_Homology	0.991313	0.00206161	1 - Complete phage contigs - category 1 (sure)	11	8.33333	0.832707
Scaffolds_OCT15-MV-15m_NODE_2173_length_9166_cov_19.8753	4	Scaffolds_OCT15-MV-60m_NODE_16_length_31225_cov_7.90128	100	NA	15	Unknown	Unknown	Unknown	Unknown	Unknown	Unknown	9166	Unknown	4	Bona_Fide_Phage_Homology	0.492065	0.0902256	2 - Complete phage contigs - category 2 (somewhat sure)	1	Unknown	Unknown
Scaffolds_OCT15-MV-15m_NODE_2174_length_9162_cov_10.4825	11	Scaffolds_OCT15-MV-15m_NODE_63_length_41903_cov_14.9933	61.1111	NA	15	Unknown	Unknown	Unknown	Unknown	Unknown	Unknown	9162	1	18	Bona_Fide_Phage_Homology	0.9613	0.00618482	2 - Complete phage contigs - category 2 (somewhat sure)	14	5.55556	1
Scaffolds_OCT15-MV-15m_NODE_2175_length_9157_cov_3.56911	8	Scaffolds_OCT15-MV-15m_NODE_206_length_27706_cov_84.7356	61.5385	NA	15	Unknown	Unknown	Unknown	Unknown	Unknown	Unknown	9157	3	13	Bona_Fide_Phage_Homology	0.993368	0.00157652	2 - Complete phage contigs - category 2 (somewhat sure)	Unknown	15.3846	1.0883
Scaffolds_OCT15-MV-15m_NODE_2176_length_9156_cov_66.6333	Unknown	Unknown	Unknown	NA	15	Unknown	Unknown	Unknown	Unknown	Unknown	Unknown	9156	Unknown	14	Unknown	0.991708	0.00206161	3 - Complete phage contigs - category 3 (not so sure)	Unknown	Unknown	Unknown
Scaffolds_OCT15-MV-15m_NODE_2177_length_9155_cov_22.9562	Unknown	Unknown	Unknown	NA	15	Bacteria	Proteobacteria	Alphaproteobacteria	Unknown	Unknown	Candidatus Puniceispirillum	9155	2	11	pVOGs_Homology	0.998042	0.000485084	2 - Complete phage contigs - category 2 (somewhat sure)	7	63.6364	2.80259
Scaffolds_OCT15-MV-15m_NODE_2178_length_9154_cov_5.54852	Unknown	Unknown	Unknown	NA	15	Unknown	Unknown	Unknown	Unknown	Unknown	Unknown	9154	4	9	pVOGs_Homology	0.69972	0.0460829	2 - Complete phage contigs - category 2 (somewhat sure)	4	33.3333	2.24521
Scaffolds_OCT15-MV-15m_NODE_2179_length_9153_cov_4.0244	2	Scaffolds_OCT15-MV-15m_NODE_342_length_22477_cov_70.9994	28.5714	NA	15	Unknown	Unknown	Unknown	Unknown	Unknown	Unknown	9153	Unknown	7	Unknown	0.872875	0.0175843	2 - Complete phage contigs - category 2 (somewhat sure)	2	14.2857	0.256771
Scaffolds_OCT15-MV-15m_NODE_217_length_27320_cov_483.982	15	Scaffolds_OCT15-MV-15m_NODE_107_length_34026_cov_45.4003	28.8462	NA	15	Unknown	Unknown	Unknown	Unknown	Unknown	Unknown	27320	1	52	Bona_Fide_Phage_Homology	0.908082	0.0126122	1 - Complete phage contigs - category 1 (sure)	44	9.61538	4.03852
Scaffolds_OCT15-MV-15m_NODE_2180_length_9151_cov_182.321	Unknown	Unknown	Unknown	NA	15	Unknown	Unknown	Unknown	Unknown	Unknown	Unknown	9151	2	9	pVOGs_Homology	0.864927	0.0190395	2 - Complete phage contigs - category 2 (somewhat sure)	7	66.6667	3.61529
Scaffolds_OCT15-MV-15m_NODE_2181_length_9149_cov_9.0155	2	Scaffolds_OCT15-MV-15m_NODE_532_length_18568_cov_6.69692	20	NA	15	Unknown	Unknown	Unknown	Unknown	Unknown	Unknown	9149	2	10	Unknown	0.987274	0.00278923	2 - Complete phage contigs - category 2 (somewhat sure)	Unknown	10	0.184252
Scaffolds_OCT15-MV-15m_NODE_2182_length_9148_cov_38.7741	9	Scaffolds_OCT15-MV-45m_NODE_442_length_9694_cov_17.3402	60	Complete	15	Unknown	Unknown	Unknown	Unknown	Unknown	Unknown	9148	3	15	Bona_Fide_Phage_Homology	0.946784	0.00739753	3 - Complete phage contigs - category 3 (not so sure)	1	13.3333	1.78125
Scaffolds_OCT15-MV-15m_NODE_2183_length_9147_cov_37.1753	7	Scaffolds_OCT15-MV-15m_NODE_1023_length_13419_cov_16.1574	100	NA	15	Unknown	Unknown	Unknown	Unknown	Unknown	Unknown	9147	1	7	Bona_Fide_Phage_Homology	0.49132	0.0904681	2 - Complete phage contigs - category 2 (somewhat sure)	1	Unknown	Unknown
Scaffolds_OCT15-MV-15m_NODE_2184_length_9146_cov_12.7009	Unknown	Unknown	Unknown	NA	15	Unknown	Unknown	Unknown	Unknown	Unknown	Unknown	9146	3	14	Unknown	0.909559	0.0124909	3 - Complete phage contigs - category 3 (not so sure)	1	Unknown	Unknown
Scaffolds_OCT15-MV-15m_NODE_2185_length_9145_cov_7.89494	4	Scaffolds_OCT15-MV-15m_NODE_105_length_34328_cov_16.6784	26.6667	NA	15	Unknown	Unknown	Unknown	Unknown	Unknown	Unknown	9145	Unknown	15	Bona_Fide_Phage_Homology	0.964607	0.00569973	2 - Complete phage contigs - category 2 (somewhat sure)	8	13.3333	1.24169
Scaffolds_OCT15-MV-15m_NODE_2186_length_9144_cov_7.72241	6	Scaffolds_OCT15-MV-45m_NODE_159_length_15407_cov_9.0794	85.7143	NA	15	Unknown	Unknown	Unknown	Unknown	Unknown	Unknown	9144	Unknown	7	Bona_Fide_Phage_Homology	0.933208	0.00933786	2 - Complete phage contigs - category 2 (somewhat sure)	2	14.2857	1
Scaffolds_OCT15-MV-15m_NODE_2187_length_9144_cov_4.13995	7	Scaffolds_OCT15-MV-45m_NODE_1_length_121671_cov_117.688	38.8889	NA	15	Unknown	Unknown	Unknown	Unknown	Unknown	Unknown	9144	4	18	Bona_Fide_Phage_Homology	0.653571	0.0549357	2 - Complete phage contigs - category 2 (somewhat sure)	2	11.1111	0.346388
Scaffolds_OCT15-MV-15m_NODE_2188_length_9143_cov_9.31316	4	Scaffolds_OCT15-MV-15m_NODE_541_length_18355_cov_15.7999	28.5714	NA	15	Unknown	Unknown	Unknown	Unknown	Unknown	Unknown	9143	3	14	Bona_Fide_Phage_Homology	0.891705	0.0147951	NA	1	7.14286	0.971725
Scaffolds_OCT15-MV-15m_NODE_2189_length_9142_cov_3.79652	6	Scaffolds_OCT15-MV-15m_NODE_107_length_34026_cov_45.4003	66.6667	NA	15	Unknown	Unknown	Unknown	Unknown	Unknown	Unknown	9142	Unknown	9	Bona_Fide_Phage_Homology	0.630607	0.0596653	2 - Complete phage contigs - category 2 (somewhat sure)	9	Unknown	Unknown
Scaffolds_OCT15-MV-15m_NODE_218_length_27305_cov_11.0509	Unknown	Unknown	Unknown	NA	15	Unknown	Unknown	Unknown	Unknown	Unknown	Unknown	27305	Unknown	30	pVOGs_Homology	0.995916	0.00133398	1 - Complete phage contigs - category 1 (sure)	25	63.3333	14.1789
Scaffolds_OCT15-MV-15m_NODE_2190_length_9140_cov_38.2416	Unknown	Unknown	Unknown	NA	15	Bacteria	Proteobacteria	Alphaproteobacteria	Unknown	Unknown	Candidatus Puniceispirillum	9140	1	9	pVOGs_Homology	0.99963	0	1 - Complete phage contigs - category 1 (sure)	8	55.5556	4.04992
Scaffolds_OCT15-MV-15m_NODE_2191_length_9139_cov_7.63992	Unknown	Unknown	Unknown	NA	15	Unknown	Unknown	Unknown	Unknown	Unknown	Unknown	9139	3	11	pVOGs_Homology	0.556937	0.0754305	1 - Complete phage contigs - category 1 (sure)	5	36.3636	2.93988
Scaffolds_OCT15-MV-15m_NODE_2192_length_9137_cov_6.49923	3	Scaffolds_OCT15-MV-15m_NODE_478_length_19702_cov_22.3821	23.0769	NA	15	Unknown	Unknown	Unknown	Unknown	Unknown	Unknown	9137	3	13	Bona_Fide_Phage_Homology	0.756292	0.0357749	2 - Complete phage contigs - category 2 (somewhat sure)	1	23.0769	1.40032
Scaffolds_OCT15-MV-15m_NODE_2193_length_9136_cov_5.63594	Unknown	Unknown	Unknown	NA	15	Unknown	Unknown	Unknown	Unknown	Unknown	Unknown	9136	Unknown	12	Unknown	0.993218	0.00169779	3 - Complete phage contigs - category 3 (not so sure)	Unknown	8.33333	1
Scaffolds_OCT15-MV-15m_NODE_2194_length_9133_cov_20.6963	14	Scaffolds_OCT15-MV-15m_NODE_926_length_14101_cov_78.1505	93.3333	NA	15	Unknown	Unknown	Unknown	Unknown	Unknown	Unknown	9133	Unknown	15	Bona_Fide_Phage_Homology	0.84969	0.0215862	2 - Complete phage contigs - category 2 (somewhat sure)	14	6.66667	0.567376
Scaffolds_OCT15-MV-15m_NODE_2195_length_9131_cov_4.45989	1	Scaffolds_OCT15-MV-15m_NODE_393_length_21230_cov_26.8885	50	NA	15	Unknown	Unknown	Unknown	Unknown	Unknown	Unknown	9131	1	2	Unknown	0.949127	0.00715498	NA	Unknown	50	0.86488
Scaffolds_OCT15-MV-15m_NODE_2196_length_9131_cov_2.83825	Unknown	Unknown	Unknown	NA	15	Unknown	Unknown	Unknown	Unknown	Unknown	Unknown	9131	1	10	pVOGs_Homology	0.890951	0.0147951	3 - Complete phage contigs - category 3 (not so sure)	Unknown	20	2
Scaffolds_OCT15-MV-15m_NODE_2197_length_9128_cov_19.2119	Unknown	Unknown	Unknown	NA	15	Unknown	Unknown	Unknown	Unknown	Unknown	Unknown	9128	1	13	pVOGs_Homology	0.907149	0.0126122	2 - Complete phage contigs - category 2 (somewhat sure)	7	46.1538	4.42468
Scaffolds_OCT15-MV-15m_NODE_2198_length_9120_cov_9.02659	14	Scaffolds_OCT15-MV-60m_NODE_63_length_21843_cov_6.1722	93.3333	NA	15	Unknown	Unknown	Unknown	Unknown	Unknown	Unknown	9120	4	15	Bona_Fide_Phage_Homology	0.97459	0.00424448	1 - Complete phage contigs - category 1 (sure)	2	13.3333	1.01696
Scaffolds_OCT15-MV-15m_NODE_2199_length_9118_cov_6.77899	Unknown	Unknown	Unknown	NA	15	Unknown	Unknown	Unknown	Unknown	Unknown	Unknown	9118	7	13	pVOGs_Homology	0.988335	0.00254669	2 - Complete phage contigs - category 2 (somewhat sure)	4	46.1538	4.29739
Scaffolds_OCT15-MV-15m_NODE_219_length_27291_cov_12.4377	Unknown	Unknown	Unknown	NA	15	Unknown	Unknown	Unknown	Unknown	Unknown	Unknown	27291	8	34	Unknown	0.721243	0.0419597	3 - Complete phage contigs - category 3 (not so sure)	7	14.7059	0.97567
Scaffolds_OCT15-MV-15m_NODE_21_length_60380_cov_49.628	Unknown	Unknown	Unknown	NA	15	Unknown	Unknown	Unknown	Unknown	Unknown	Unknown	60380	8	87	pVOGs_Homology	0.902876	0.012976	2 - Complete phage contigs - category 2 (somewhat sure)	55	21.8391	15.5292
Scaffolds_OCT15-MV-15m_NODE_2200_length_9115_cov_5.83753	6	Scaffolds_OCT15-MV-60m_NODE_132_length_15707_cov_11.3739	60	NA	15	Unknown	Unknown	Unknown	Unknown	Unknown	Unknown	9115	Unknown	10	Bona_Fide_Phage_Homology	0.188125	0.233932	NA	3	10	0.274843
Scaffolds_OCT15-MV-15m_NODE_2201_length_9108_cov_8.35237	9	Scaffolds_OCT15-MV-15m_NODE_101_length_34746_cov_7.97798	47.3684	NA	15	Unknown	Unknown	Unknown	Unknown	Unknown	Unknown	9108	4	19	Bona_Fide_Phage_Homology	0.975881	0.00400194	2 - Complete phage contigs - category 2 (somewhat sure)	Unknown	15.7895	1.53593
Scaffolds_OCT15-MV-15m_NODE_2202_length_9108_cov_6.01116	1	Scaffolds_OCT15-MV-15m_NODE_104_length_34477_cov_46.2553	14.2857	NA	15	Unknown	Unknown	Unknown	Unknown	Unknown	Unknown	9108	Unknown	7	Unknown	0.814317	0.0261945	2 - Complete phage contigs - category 2 (somewhat sure)	2	14.2857	0.962258
Scaffolds_OCT15-MV-15m_NODE_2203_length_9106_cov_92.6758	Unknown	Unknown	Unknown	NA	15	Unknown	Unknown	Unknown	Unknown	Unknown	Unknown	9106	4	16	pVOGs_Homology	0.978567	0.0037594	2 - Complete phage contigs - category 2 (somewhat sure)	3	31.25	4.06232
Scaffolds_OCT15-MV-15m_NODE_2204_length_9103_cov_36.6145	Unknown	Unknown	Unknown	NA	15	Unknown	Unknown	Unknown	Unknown	Unknown	Unknown	9103	7	19	pVOGs_Homology	0.813449	0.0263158	2 - Complete phage contigs - category 2 (somewhat sure)	3	26.3158	3.70019
Scaffolds_OCT15-MV-15m_NODE_2205_length_9103_cov_15.113	Unknown	Unknown	Unknown	NA	15	Unknown	Unknown	Unknown	Unknown	Unknown	Unknown	9103	4	11	Unknown	0.681507	0.0494785	NA	Unknown	18.1818	0.141173
Scaffolds_OCT15-MV-15m_NODE_2206_length_9099_cov_27.4888	3	Scaffolds_OCT15-MV-15m_NODE_247_length_25985_cov_198.201	50	NA	15	Unknown	Unknown	Unknown	Unknown	Unknown	Unknown	9099	Unknown	6	Bona_Fide_Phage_Homology	0.949846	0.00715498	2 - Complete phage contigs - category 2 (somewhat sure)	1	16.6667	0.406484
Scaffolds_OCT15-MV-15m_NODE_2207_length_9099_cov_22.2304	Unknown	Unknown	Unknown	NA	15	Unknown	Unknown	Unknown	Unknown	Unknown	Unknown	9099	4	13	Unknown	0.686412	0.0482658	NA	Unknown	Unknown	Unknown
Scaffolds_OCT15-MV-15m_NODE_2208_length_9093_cov_10.815	Unknown	Unknown	Unknown	NA	15	Unknown	Unknown	Unknown	Unknown	Unknown	Unknown	9093	2	13	Unknown	0.633046	0.0590589	3 - Complete phage contigs - category 3 (not so sure)	Unknown	Unknown	Unknown
Scaffolds_OCT15-MV-15m_NODE_2209_length_9092_cov_3.85117	4	Scaffolds_OCT15-MV-15m_NODE_260_length_25241_cov_11.13	21.0526	NA	15	Unknown	Unknown	Unknown	Unknown	Unknown	Unknown	9092	2	19	Bona_Fide_Phage_Homology	0.984566	0.00315304	3 - Complete phage contigs - category 3 (not so sure)	Unknown	10.5263	0.975741
Scaffolds_OCT15-MV-15m_NODE_220_length_27260_cov_37.5798	Unknown	Unknown	Unknown	NA	15	Unknown	Unknown	Unknown	Unknown	Unknown	Unknown	27260	2	22	pVOGs_Homology	0.734207	0.0391705	2 - Complete phage contigs - category 2 (somewhat sure)	9	22.7273	4.14245
Scaffolds_OCT15-MV-15m_NODE_2210_length_9089_cov_4.08092	Unknown	Unknown	Unknown	NA	15	Unknown	Unknown	Unknown	Unknown	Unknown	Unknown	9089	1	13	pVOGs_Homology	0.957114	0.00654863	2 - Complete phage contigs - category 2 (somewhat sure)	7	38.4615	4.46692
Scaffolds_OCT15-MV-15m_NODE_2211_length_9085_cov_4.23654	Unknown	Unknown	Unknown	NA	15	Unknown	Unknown	Unknown	Unknown	Unknown	Unknown	9085	1	13	Unknown	0.979581	0.00363813	NA	2	7.69231	0.705999
Scaffolds_OCT15-MV-15m_NODE_2212_length_9077_cov_3.70661	2	Scaffolds_OCT15-MV-15m_NODE_254_length_25579_cov_13.2657	50	NA	15	Unknown	Unknown	Unknown	Unknown	Unknown	Unknown	9077	Unknown	4	Unknown	0.625887	0.0611205	2 - Complete phage contigs - category 2 (somewhat sure)	Unknown	Unknown	Unknown
Scaffolds_OCT15-MV-15m_NODE_2213_length_9077_cov_3.10419	1	Scaffolds_OCT15-MV-15m_NODE_119_length_32846_cov_9.14903	20	NA	15	Unknown	Unknown	Unknown	Unknown	Unknown	Unknown	9077	2	5	Unknown	0.951167	0.00703371	2 - Complete phage contigs - category 2 (somewhat sure)	Unknown	20	1
Scaffolds_OCT15-MV-15m_NODE_2214_length_9076_cov_7.38987	9	Scaffolds_OCT15-MV-60m_NODE_57_length_22693_cov_12.175	60	NA	15	Unknown	Unknown	Unknown	Unknown	Unknown	Unknown	9076	Unknown	15	Bona_Fide_Phage_Homology	0.946288	0.00739753	2 - Complete phage contigs - category 2 (somewhat sure)	14	Unknown	Unknown
Scaffolds_OCT15-MV-15m_NODE_2215_length_9075_cov_34.7171	5	Scaffolds_OCT15-MV-45m_NODE_1720_length_5131_cov_92.3844	45.4545	NA	15	Unknown	Unknown	Unknown	Unknown	Unknown	Unknown	9075	2	11	Bona_Fide_Phage_Homology	0.657079	0.0536017	1 - Complete phage contigs - category 1 (sure)	5	9.09091	0.984464
Scaffolds_OCT15-MV-15m_NODE_2216_length_9074_cov_7.03847	14	Scaffolds_OCT15-MV-45m_NODE_1762_length_5058_cov_3.06736	66.6667	NA	15	Unknown	Unknown	Unknown	Unknown	Unknown	Unknown	9074	5	21	Bona_Fide_Phage_Homology	0.684366	0.0486296	3 - Complete phage contigs - category 3 (not so sure)	2	9.52381	2
Scaffolds_OCT15-MV-15m_NODE_2217_length_9072_cov_7.16735	Unknown	Unknown	Unknown	NA	15	Unknown	Unknown	Unknown	Unknown	Unknown	Unknown	9072	1	10	pVOGs_Homology	0.938765	0.00873151	2 - Complete phage contigs - category 2 (somewhat sure)	7	60	2.49613
Scaffolds_OCT15-MV-15m_NODE_2218_length_9071_cov_8.69122	Unknown	Unknown	Unknown	NA	15	Unknown	Unknown	Unknown	Unknown	Unknown	Unknown	9071	5	14	pVOGs_Homology	0.828764	0.0244967	2 - Complete phage contigs - category 2 (somewhat sure)	2	35.7143	2.83769
Scaffolds_OCT15-MV-15m_NODE_2219_length_9070_cov_5.17282	8	Scaffolds_OCT15-MV-15m_NODE_1564_length_10977_cov_11.2903	40	NA	15	Unknown	Unknown	Unknown	Unknown	Unknown	Unknown	9070	2	20	Bona_Fide_Phage_Homology	0.990476	0.00218288	2 - Complete phage contigs - category 2 (somewhat sure)	8	5	0.0025092
Scaffolds_OCT15-MV-15m_NODE_221_length_27223_cov_8.53946	Unknown	Unknown	Unknown	NA	15	Unknown	Unknown	Unknown	Unknown	Unknown	Unknown	27223	4	28	Unknown	0.557147	0.0754305	3 - Complete phage contigs - category 3 (not so sure)	1	3.57143	0.705999
Scaffolds_OCT15-MV-15m_NODE_2220_length_9067_cov_59.2022	11	Scaffolds_OCT15-MV-15m_NODE_19_length_63064_cov_199.715	52.381	NA	15	Unknown	Unknown	Unknown	Unknown	Unknown	Unknown	9067	2	21	Bona_Fide_Phage_Homology	0.862355	0.0192821	2 - Complete phage contigs - category 2 (somewhat sure)	16	9.52381	2
Scaffolds_OCT15-MV-15m_NODE_2221_length_9067_cov_5.17066	Unknown	Unknown	Unknown	NA	15	Unknown	Unknown	Unknown	Unknown	Unknown	Unknown	9067	2	9	pVOGs_Homology	0.879423	0.0166141	2 - Complete phage contigs - category 2 (somewhat sure)	5	77.7778	6.3629
Scaffolds_OCT15-MV-15m_NODE_2222_length_9063_cov_6.74789	2	Scaffolds_OCT15-MV-45m_NODE_1_length_121671_cov_117.688	15.3846	NA	15	Unknown	Unknown	Unknown	Unknown	Unknown	Unknown	9063	3	13	Unknown	0.883374	0.0158865	2 - Complete phage contigs - category 2 (somewhat sure)	2	15.3846	0.386118
Scaffolds_OCT15-MV-15m_NODE_2223_length_9062_cov_6.43411	13	Scaffolds_OCT15-MV-15m_NODE_17_length_64361_cov_11.3796	92.8571	NA	15	Unknown	Unknown	Unknown	Unknown	Unknown	Unknown	9062	Unknown	14	Bona_Fide_Phage_Homology	0.907473	0.0126122	2 - Complete phage contigs - category 2 (somewhat sure)	2	14.2857	1.72572
Scaffolds_OCT15-MV-15m_NODE_2224_length_9060_cov_8.62543	Unknown	Unknown	Unknown	NA	15	Unknown	Unknown	Unknown	Unknown	Unknown	Unknown	9060	4	17	pVOGs_Homology	0.950982	0.00715498	2 - Complete phage contigs - category 2 (somewhat sure)	6	35.2941	4.11993
Scaffolds_OCT15-MV-15m_NODE_2225_length_9059_cov_50.5659	Unknown	Unknown	Unknown	NA	15	Unknown	Unknown	Unknown	Unknown	Unknown	Unknown	9059	Unknown	11	pVOGs_Homology	0.593196	0.0679117	2 - Complete phage contigs - category 2 (somewhat sure)	10	54.5455	4.73599
Scaffolds_OCT15-MV-15m_NODE_2226_length_9057_cov_36.6297	10	Scaffolds_OCT15-MV-45m_NODE_321_length_10910_cov_9.26992	66.6667	NA	15	Unknown	Unknown	Unknown	Unknown	Unknown	Unknown	9057	2	15	Bona_Fide_Phage_Homology	0.195487	0.228232	2 - Complete phage contigs - category 2 (somewhat sure)	7	26.6667	1.0403
Scaffolds_OCT15-MV-15m_NODE_2227_length_9056_cov_148.363	2	Scaffolds_OCT15-MV-15m_NODE_1271_length_12132_cov_6.48928	18.1818	Complete	15	Unknown	Unknown	Unknown	Unknown	Unknown	Unknown	9056	Unknown	11	Unknown	0.664458	0.052389	3 - Complete phage contigs - category 3 (not so sure)	1	9.09091	1
Scaffolds_OCT15-MV-15m_NODE_2228_length_9056_cov_5.09466	4	Scaffolds_OCT15-MV-15m_NODE_24_length_57702_cov_81.7458	57.1429	NA	15	Unknown	Unknown	Unknown	Unknown	Unknown	Unknown	9056	Unknown	7	Bona_Fide_Phage_Homology	0.934819	0.00933786	2 - Complete phage contigs - category 2 (somewhat sure)	3	14.2857	0.406484
Scaffolds_OCT15-MV-15m_NODE_2229_length_9052_cov_14.9214	Unknown	Unknown	Unknown	NA	15	Unknown	Unknown	Unknown	Unknown	Unknown	Unknown	9052	3	12	Unknown	0.29327	0.164686	3 - Complete phage contigs - category 3 (not so sure)	Unknown	16.6667	1.27484
Scaffolds_OCT15-MV-15m_NODE_222_length_27147_cov_9.43042	3	Scaffolds_OCT15-MV-15m_NODE_15_length_65784_cov_24.4543	18.75	NA	15	Unknown	Unknown	Unknown	Unknown	Unknown	Unknown	27147	1	16	Manual_Curation	0.580524	0.0697308	2 - Complete phage contigs - category 2 (somewhat sure)	3	Unknown	Unknown
Scaffolds_OCT15-MV-15m_NODE_2230_length_9052_cov_12.3976	11	Scaffolds_OCT15-MV-15m_NODE_802_length_15168_cov_18.7271	84.6154	NA	15	Unknown	Unknown	Unknown	Unknown	Unknown	Unknown	9052	5	13	Bona_Fide_Phage_Homology	0.989153	0.00242542	1 - Complete phage contigs - category 1 (sure)	4	15.3846	1.37984
Scaffolds_OCT15-MV-15m_NODE_2231_length_9049_cov_18.5414	3	Scaffolds_OCT15-MV-15m_NODE_26_length_57009_cov_222.679	37.5	NA	15	Unknown	Unknown	Unknown	Unknown	Unknown	Unknown	9049	Unknown	8	Bona_Fide_Phage_Homology	0.379626	0.126849	NA	3	Unknown	Unknown
Scaffolds_OCT15-MV-15m_NODE_2232_length_9047_cov_9.03069	5	Scaffolds_OCT15-MV-60m_NODE_62_length_21893_cov_12.24	41.6667	NA	15	Unknown	Unknown	Unknown	Unknown	Unknown	Unknown	9047	1	12	Bona_Fide_Phage_Homology	0.976936	0.00388067	NA	2	16.6667	0.803905
Scaffolds_OCT15-MV-15m_NODE_2233_length_9045_cov_135.818	6	Scaffolds_OCT15-MV-15m_NODE_1577_length_10912_cov_15.6739	60	NA	15	Bacteria	Proteobacteria	Alphaproteobacteria	Unknown	Unknown	Candidatus Puniceispirillum	9045	Unknown	10	Bona_Fide_Phage_Homology	0.953767	0.00679117	2 - Complete phage contigs - category 2 (somewhat sure)	6	20	1.18947
Scaffolds_OCT15-MV-15m_NODE_2234_length_9039_cov_288.892	3	Scaffolds_OCT15-MV-45m_NODE_268_length_11682_cov_48.6125	60	NA	15	Unknown	Unknown	Unknown	Unknown	Unknown	Unknown	9039	Unknown	5	Bona_Fide_Phage_Homology	0.701385	0.0455979	NA	Unknown	Unknown	Unknown
Scaffolds_OCT15-MV-15m_NODE_2235_length_9037_cov_71.3299	7	Scaffolds_OCT15-MV-15m_NODE_2204_length_9103_cov_36.6145	50	NA	15	Unknown	Unknown	Unknown	Unknown	Unknown	Unknown	9037	5	14	Bona_Fide_Phage_Homology	0.491717	0.0903468	2 - Complete phage contigs - category 2 (somewhat sure)	4	14.2857	1.40648
Scaffolds_OCT15-MV-15m_NODE_2236_length_9036_cov_4.31311	3	Scaffolds_OCT15-MV-15m_NODE_100_length_35015_cov_17.4451	21.4286	NA	15	Unknown	Unknown	Unknown	Unknown	Unknown	Unknown	9036	2	14	Bona_Fide_Phage_Homology	0.953996	0.00679117	NA	3	Unknown	Unknown
Scaffolds_OCT15-MV-15m_NODE_2237_length_9035_cov_7.06737	Unknown	Unknown	Unknown	NA	15	Unknown	Unknown	Unknown	Unknown	Unknown	Unknown	9035	2	15	Unknown	0.716593	0.0428086	2 - Complete phage contigs - category 2 (somewhat sure)	4	6.66667	0.705999
Scaffolds_OCT15-MV-15m_NODE_2238_length_9033_cov_33.2642	Unknown	Unknown	Unknown	NA	15	Unknown	Unknown	Unknown	Unknown	Unknown	Unknown	9033	2	13	pVOGs_Homology	0.9889	0.00254669	2 - Complete phage contigs - category 2 (somewhat sure)	4	30.7692	3.40648
Scaffolds_OCT15-MV-15m_NODE_2239_length_9025_cov_6.30702	5	Scaffolds_OCT15-MV-15m_NODE_356_length_22063_cov_31.2958	31.25	NA	15	Unknown	Unknown	Unknown	Unknown	Unknown	Unknown	9025	1	16	Bona_Fide_Phage_Homology	0.593407	0.0679117	2 - Complete phage contigs - category 2 (somewhat sure)	8	25	1.65132
Scaffolds_OCT15-MV-15m_NODE_223_length_27115_cov_5.52546	Unknown	Unknown	Unknown	NA	15	Unknown	Unknown	Unknown	Unknown	Unknown	Unknown	27115	9	36	pVOGs_Homology	0.812469	0.0265583	2 - Complete phage contigs - category 2 (somewhat sure)	2	13.8889	3.45744
Scaffolds_OCT15-MV-15m_NODE_2240_length_9023_cov_47.4053	Unknown	Unknown	Unknown	NA	15	Unknown	Unknown	Unknown	Unknown	Unknown	Unknown	9023	4	12	Unknown	0.966936	0.00533592	NA	Unknown	Unknown	Unknown
Scaffolds_OCT15-MV-15m_NODE_2241_length_9023_cov_4.10337	8	Scaffolds_OCT15-MV-15m_NODE_1_length_110843_cov_64.3207	61.5385	NA	15	Unknown	Unknown	Unknown	Unknown	Unknown	Unknown	9023	6	13	Bona_Fide_Phage_Homology	0.498265	0.0888916	2 - Complete phage contigs - category 2 (somewhat sure)	6	7.69231	0.00633249
Scaffolds_OCT15-MV-15m_NODE_2242_length_9022_cov_23.172	5	Scaffolds_OCT15-MV-15m_NODE_565_length_17929_cov_533.693	100	NA	15	Unknown	Unknown	Unknown	Unknown	Unknown	Unknown	9022	1	5	Bona_Fide_Phage_Homology	0.98537	0.0029105	2 - Complete phage contigs - category 2 (somewhat sure)	1	40	1.23767
Scaffolds_OCT15-MV-15m_NODE_2243_length_9021_cov_17.6437	14	Scaffolds_OCT15-MV-15m_NODE_769_length_15541_cov_27.8876	93.3333	NA	15	Unknown	Unknown	Unknown	Unknown	Unknown	Unknown	9021	6	15	Bona_Fide_Phage_Homology	0.357759	0.134975	2 - Complete phage contigs - category 2 (somewhat sure)	5	20	1.54408
Scaffolds_OCT15-MV-15m_NODE_2244_length_9016_cov_3.88997	Unknown	Unknown	Unknown	NA	15	Unknown	Unknown	Unknown	Unknown	Unknown	Unknown	9016	3	8	Unknown	0.881166	0.0162503	NA	Unknown	Unknown	Unknown
Scaffolds_OCT15-MV-15m_NODE_2245_length_9011_cov_7.8027	2	Scaffolds_OCT15-MV-15m_NODE_5278_length_5481_cov_9.15389	22.2222	NA	15	Unknown	Unknown	Unknown	Unknown	Unknown	Unknown	9011	2	9	Unknown	0.623043	0.0616056	2 - Complete phage contigs - category 2 (somewhat sure)	1	11.1111	0.954786
Scaffolds_OCT15-MV-15m_NODE_2246_length_9009_cov_3.72202	Unknown	Unknown	Unknown	NA	15	Unknown	Unknown	Unknown	Unknown	Unknown	Unknown	9009	Unknown	13	Unknown	0.162599	0.258065	3 - Complete phage contigs - category 3 (not so sure)	Unknown	Unknown	Unknown
Scaffolds_OCT15-MV-15m_NODE_2247_length_9005_cov_4.3962	Unknown	Unknown	Unknown	NA	15	Unknown	Unknown	Unknown	Unknown	Unknown	Unknown	9005	1	7	pVOGs_Homology	0.98421	0.00327431	2 - Complete phage contigs - category 2 (somewhat sure)	6	57.1429	4
Scaffolds_OCT15-MV-15m_NODE_2248_length_9002_cov_242.419	Unknown	Unknown	Unknown	NA	15	Unknown	Unknown	Unknown	Unknown	Unknown	Unknown	9002	5	11	pVOGs_Homology	0.919435	0.0111569	2 - Complete phage contigs - category 2 (somewhat sure)	4	63.6364	4.87436
Scaffolds_OCT15-MV-15m_NODE_2249_length_9002_cov_157.354	Unknown	Unknown	Unknown	NA	15	Unknown	Unknown	Unknown	Unknown	Unknown	Unknown	9002	2	12	pVOGs_Homology	0.779817	0.0320155	2 - Complete phage contigs - category 2 (somewhat sure)	7	33.3333	2.52005
Scaffolds_OCT15-MV-15m_NODE_224_length_27007_cov_21.0751	3	Scaffolds_OCT15-MV-2000m_NODE_20_length_29507_cov_225.703	11.5385	NA	15	Unknown	Unknown	Unknown	Unknown	Unknown	Unknown	27007	1	26	Unknown	0.994796	0.00133398	2 - Complete phage contigs - category 2 (somewhat sure)	2	3.84615	1
Scaffolds_OCT15-MV-15m_NODE_2250_length_9001_cov_183.709	15	Scaffolds_OCT15-MV-15m_NODE_668_length_16597_cov_75.3932	93.75	NA	15	Unknown	Unknown	Unknown	Unknown	Unknown	Unknown	9001	3	16	Bona_Fide_Phage_Homology	0.0620417	0.414261	2 - Complete phage contigs - category 2 (somewhat sure)	7	31.25	1.25079
Scaffolds_OCT15-MV-15m_NODE_2251_length_9001_cov_9.46837	Unknown	Unknown	Unknown	NA	15	Unknown	Unknown	Unknown	Unknown	Unknown	Unknown	9001	2	16	Unknown	0.877048	0.0168567	3 - Complete phage contigs - category 3 (not so sure)	Unknown	Unknown	Unknown
Scaffolds_OCT15-MV-15m_NODE_2252_length_9000_cov_6.0038	8	Scaffolds_OCT15-MV-15m_NODE_341_length_22485_cov_43.6528	61.5385	NA	15	Unknown	Unknown	Unknown	Unknown	Unknown	Unknown	9000	1	13	Bona_Fide_Phage_Homology	0.994333	0.00157652	2 - Complete phage contigs - category 2 (somewhat sure)	2	7.69231	0.406484
Scaffolds_OCT15-MV-15m_NODE_2253_length_8998_cov_4.50565	Unknown	Unknown	Unknown	NA	15	Unknown	Unknown	Unknown	Unknown	Unknown	Unknown	8998	1	11	pVOGs_Homology	0.968419	0.00533592	2 - Complete phage contigs - category 2 (somewhat sure)	6	27.2727	2.25453
Scaffolds_OCT15-MV-15m_NODE_2254_length_8991_cov_19.496	Unknown	Unknown	Unknown	Complete	15	Unknown	Unknown	Unknown	Unknown	Unknown	Unknown	8991	5	15	Unknown	0.61504	0.0636672	3 - Complete phage contigs - category 3 (not so sure)	Unknown	Unknown	Unknown
Scaffolds_OCT15-MV-15m_NODE_2255_length_8989_cov_4.8274	Unknown	Unknown	Unknown	NA	15	Unknown	Unknown	Unknown	Unknown	Unknown	Unknown	8989	2	10	Unknown	0.620918	0.0620907	3 - Complete phage contigs - category 3 (not so sure)	Unknown	Unknown	Unknown
Scaffolds_OCT15-MV-15m_NODE_2256_length_8988_cov_23.6713	6	Scaffolds_OCT15-MV-15m_NODE_343_length_22445_cov_25.5396	100	NA	15	Unknown	Unknown	Unknown	Unknown	Unknown	Unknown	8988	Unknown	6	Bona_Fide_Phage_Homology	0.923233	0.0105506	1 - Complete phage contigs - category 1 (sure)	2	16.6667	0.879407
Scaffolds_OCT15-MV-15m_NODE_2257_length_8987_cov_141.172	Unknown	Unknown	Unknown	NA	15	Bacteria	Proteobacteria	Alphaproteobacteria	Pelagibacterales	Pelagibacteraceae	Candidatus Pelagibacter	8987	Unknown	13	pVOGs_Homology	0.993807	0.00157652	1 - Complete phage contigs - category 1 (sure)	12	69.2308	7.7756
Scaffolds_OCT15-MV-15m_NODE_2258_length_8987_cov_41.8631	6	Scaffolds_OCT15-MV-45m_NODE_442_length_9694_cov_17.3402	50	NA	15	Unknown	Unknown	Unknown	Unknown	Unknown	Unknown	8987	1	12	Bona_Fide_Phage_Homology	0.868293	0.0181906	NA	2	16.6667	1.78125
Scaffolds_OCT15-MV-15m_NODE_2259_length_8987_cov_7.72436	Unknown	Unknown	Unknown	NA	15	Unknown	Unknown	Unknown	Unknown	Unknown	Unknown	8987	Unknown	13	pVOGs_Homology	0.593519	0.0679117	2 - Complete phage contigs - category 2 (somewhat sure)	11	61.5385	3.49426
Scaffolds_OCT15-MV-15m_NODE_225_length_26966_cov_151.04	Unknown	Unknown	Unknown	NA	15	Unknown	Unknown	Unknown	Unknown	Unknown	Unknown	26966	5	32	pVOGs_Homology	0.80606	0.027771	2 - Complete phage contigs - category 2 (somewhat sure)	15	37.5	5.96887
Scaffolds_OCT15-MV-15m_NODE_2260_length_8982_cov_24.8418	1	Scaffolds_OCT15-MV-45m_NODE_160_length_15386_cov_4.98285	20	NA	15	Unknown	Unknown	Unknown	Unknown	Unknown	Unknown	8982	Unknown	5	Unknown	0.926536	0.0101868	2 - Complete phage contigs - category 2 (somewhat sure)	2	Unknown	Unknown
Scaffolds_OCT15-MV-15m_NODE_2261_length_8981_cov_34.1419	5	Scaffolds_OCT15-MV-60m_NODE_84_length_18876_cov_11.8849	23.8095	NA	15	Unknown	Unknown	Unknown	Unknown	Unknown	Unknown	8981	Unknown	21	Bona_Fide_Phage_Homology	0.607441	0.0654863	2 - Complete phage contigs - category 2 (somewhat sure)	4	4.7619	0.832707
Scaffolds_OCT15-MV-15m_NODE_2262_length_8981_cov_7.89256	11	Scaffolds_OCT15-MV-15m_NODE_1249_length_12202_cov_12.8905	45.8333	NA	15	Unknown	Unknown	Unknown	Unknown	Unknown	Unknown	8981	1	24	Bona_Fide_Phage_Homology	0.960112	0.00642736	3 - Complete phage contigs - category 3 (not so sure)	6	12.5	1.31533
Scaffolds_OCT15-MV-15m_NODE_2263_length_8976_cov_24.3727	Unknown	Unknown	Unknown	Complete	15	Unknown	Unknown	Unknown	Unknown	Unknown	Unknown	8976	6	14	Unknown	0.711686	0.0440213	3 - Complete phage contigs - category 3 (not so sure)	Unknown	7.14286	0.274843
Scaffolds_OCT15-MV-15m_NODE_2264_length_8976_cov_6.01524	Unknown	Unknown	Unknown	NA	15	Unknown	Unknown	Unknown	Unknown	Unknown	Unknown	8976	1	16	Unknown	0.85621	0.0206161	3 - Complete phage contigs - category 3 (not so sure)	1	Unknown	Unknown
Scaffolds_OCT15-MV-15m_NODE_2265_length_8975_cov_49.9464	10	Scaffolds_OCT15-MV-45m_NODE_442_length_9694_cov_17.3402	76.9231	Complete	15	Unknown	Unknown	Unknown	Unknown	Unknown	Unknown	8975	3	13	Bona_Fide_Phage_Homology	0.806744	0.0276498	3 - Complete phage contigs - category 3 (not so sure)	2	15.3846	1.78125
Scaffolds_OCT15-MV-15m_NODE_2266_length_8974_cov_4.25653	Unknown	Unknown	Unknown	NA	15	Unknown	Unknown	Unknown	Unknown	Unknown	Unknown	8974	2	18	pVOGs_Homology	0.981684	0.00339559	2 - Complete phage contigs - category 2 (somewhat sure)	10	27.7778	3.51359
Scaffolds_OCT15-MV-15m_NODE_2267_length_8973_cov_78.0207	Unknown	Unknown	Unknown	NA	15	Unknown	Unknown	Unknown	Unknown	Unknown	Unknown	8973	Unknown	9	pVOGs_Homology	0.911067	0.0123696	2 - Complete phage contigs - category 2 (somewhat sure)	8	22.2222	2
Scaffolds_OCT15-MV-15m_NODE_2268_length_8972_cov_6.19087	2	Scaffolds_OCT15-MV-15m_NODE_129_length_31945_cov_103.229	66.6667	NA	15	Unknown	Unknown	Unknown	Unknown	Unknown	Unknown	8972	Unknown	3	Unknown	0.931346	0.0095804	NA	3	33.3333	0.984464
Scaffolds_OCT15-MV-15m_NODE_2269_length_8971_cov_25.088	Unknown	Unknown	Unknown	NA	15	Unknown	Unknown	Unknown	Unknown	Unknown	Unknown	8971	2	11	pVOGs_Homology	0.987556	0.00278923	2 - Complete phage contigs - category 2 (somewhat sure)	4	54.5455	3.49877
Scaffolds_OCT15-MV-15m_NODE_226_length_26908_cov_26.6297	Unknown	Unknown	Unknown	NA	15	Unknown	Unknown	Unknown	Unknown	Unknown	Unknown	26908	3	48	pVOGs_Homology	0.812062	0.0266796	1 - Complete phage contigs - category 1 (sure)	25	10.4167	4.13016
Scaffolds_OCT15-MV-15m_NODE_2270_length_8969_cov_22.9284	6	Scaffolds_OCT15-MV-15m_NODE_472_length_19780_cov_112.298	50	NA	15	Unknown	Unknown	Unknown	Unknown	Unknown	Unknown	8969	1	12	Bona_Fide_Phage_Homology	0.98256	0.00339559	2 - Complete phage contigs - category 2 (somewhat sure)	7	8.33333	0.982758
Scaffolds_OCT15-MV-15m_NODE_2271_length_8968_cov_173.203	Unknown	Unknown	Unknown	NA	15	Unknown	Unknown	Unknown	Unknown	Unknown	Unknown	8968	2	17	pVOGs_Homology	0.989947	0.00218288	2 - Complete phage contigs - category 2 (somewhat sure)	5	23.5294	3.99126
Scaffolds_OCT15-MV-15m_NODE_2272_length_8963_cov_4.72014	2	Scaffolds_OCT15-MV-15m_NODE_1_length_110843_cov_64.3207	14.2857	NA	15	Unknown	Unknown	Unknown	Unknown	Unknown	Unknown	8963	3	14	Unknown	0.420649	0.112539	3 - Complete phage contigs - category 3 (not so sure)	1	Unknown	Unknown
Scaffolds_OCT15-MV-15m_NODE_2273_length_8962_cov_125.429	Unknown	Unknown	Unknown	NA	15	Unknown	Unknown	Unknown	Unknown	Unknown	Unknown	8962	3	14	pVOGs_Homology	0.248647	0.190517	2 - Complete phage contigs - category 2 (somewhat sure)	4	28.5714	3.21111
Scaffolds_OCT15-MV-15m_NODE_2274_length_8962_cov_10.7752	8	Scaffolds_OCT15-MV-15m_NODE_68_length_41053_cov_9.74216	80	NA	15	Unknown	Unknown	Unknown	Unknown	Unknown	Unknown	8962	1	10	Bona_Fide_Phage_Homology	0.624804	0.0613631	2 - Complete phage contigs - category 2 (somewhat sure)	5	20	0.606942
Scaffolds_OCT15-MV-15m_NODE_2275_length_8960_cov_4.57597	9	Scaffolds_OCT15-MV-15m_NODE_479_length_19672_cov_15.1358	75	NA	15	Unknown	Unknown	Unknown	Unknown	Unknown	Unknown	8960	Unknown	12	Bona_Fide_Phage_Homology	0.966579	0.00545719	1 - Complete phage contigs - category 1 (sure)	11	8.33333	0.954786
Scaffolds_OCT15-MV-15m_NODE_2276_length_8955_cov_9.82742	Unknown	Unknown	Unknown	NA	15	Bacteria	Proteobacteria	Alphaproteobacteria	Unknown	Unknown	Candidatus Puniceispirillum	8955	1	12	pVOGs_Homology	0.886681	0.0150376	2 - Complete phage contigs - category 2 (somewhat sure)	7	41.6667	4.39827
Scaffolds_OCT15-MV-15m_NODE_2277_length_8955_cov_4.62146	9	Scaffolds_OCT15-MV-15m_NODE_1_length_110843_cov_64.3207	56.25	NA	15	Unknown	Unknown	Unknown	Unknown	Unknown	Unknown	8955	9	16	Bona_Fide_Phage_Homology	0.772844	0.0328644	5 - Prophages - category 2 (somewhat sure)	4	25	0.0236326
Scaffolds_OCT15-MV-15m_NODE_2278_length_8954_cov_30.6507	Unknown	Unknown	Unknown	NA	15	Unknown	Unknown	Unknown	Unknown	Unknown	Unknown	8954	2	16	pVOGs_Homology	0.992549	0.00194033	2 - Complete phage contigs - category 2 (somewhat sure)	9	62.5	5.78656
Scaffolds_OCT15-MV-15m_NODE_2279_length_8953_cov_1073.38	5	Scaffolds_OCT15-MV-60m_NODE_156_length_14764_cov_19.6048	83.3333	NA	15	Unknown	Unknown	Unknown	Unknown	Unknown	Unknown	8953	Unknown	6	Bona_Fide_Phage_Homology	0.808954	0.0270434	2 - Complete phage contigs - category 2 (somewhat sure)	5	16.6667	0.406484
Scaffolds_OCT15-MV-15m_NODE_227_length_26871_cov_5.27021	7	Scaffolds_OCT15-MV-15m_NODE_132_length_31694_cov_14.8935	43.75	NA	15	Unknown	Unknown	Unknown	Unknown	Unknown	Unknown	26871	4	16	Bona_Fide_Phage_Homology	0.984532	0.00315304	2 - Complete phage contigs - category 2 (somewhat sure)	2	12.5	0.341788
Scaffolds_OCT15-MV-15m_NODE_2280_length_8952_cov_9.07014	4	Scaffolds_OCT15-MV-15m_NODE_435_length_20480_cov_13.5896	18.1818	NA	15	Unknown	Unknown	Unknown	Unknown	Unknown	Unknown	8952	Unknown	22	Unknown	0.934595	0.00933786	3 - Complete phage contigs - category 3 (not so sure)	5	9.09091	0.513124
Scaffolds_OCT15-MV-15m_NODE_2281_length_8948_cov_27.116	5	Scaffolds_OCT15-MV-15m_NODE_30_length_52490_cov_108.796	45.4545	NA	15	Unknown	Unknown	Unknown	Unknown	Unknown	Unknown	8948	Unknown	11	Bona_Fide_Phage_Homology	0.58181	0.0694882	2 - Complete phage contigs - category 2 (somewhat sure)	4	9.09091	0.832707
Scaffolds_OCT15-MV-15m_NODE_2282_length_8945_cov_5.22925	Unknown	Unknown	Unknown	NA	15	Unknown	Unknown	Unknown	Unknown	Unknown	Unknown	8945	3	21	pVOGs_Homology	0.753656	0.03626	2 - Complete phage contigs - category 2 (somewhat sure)	4	19.0476	2.94417
Scaffolds_OCT15-MV-15m_NODE_2283_length_8941_cov_28.1562	8	Scaffolds_OCT15-MV-15m_NODE_1775_length_10251_cov_21.9124	61.5385	NA	15	Unknown	Unknown	Unknown	Unknown	Unknown	Unknown	8941	3	13	Bona_Fide_Phage_Homology	0.925839	0.010308	2 - Complete phage contigs - category 2 (somewhat sure)	6	15.3846	1.24127
Scaffolds_OCT15-MV-15m_NODE_2284_length_8939_cov_6.85153	12	Scaffolds_OCT15-MV-15m_NODE_554_length_18118_cov_20.7353	63.1579	NA	15	Unknown	Unknown	Unknown	Unknown	Unknown	Unknown	8939	3	19	Bona_Fide_Phage_Homology	0.900361	0.0130973	2 - Complete phage contigs - category 2 (somewhat sure)	3	10.5263	1.706
Scaffolds_OCT15-MV-15m_NODE_2285_length_8939_cov_5.64644	7	Scaffolds_OCT15-MV-15m_NODE_409_length_20869_cov_18.5999	87.5	NA	15	Unknown	Unknown	Unknown	Unknown	Unknown	Unknown	8939	Unknown	8	Bona_Fide_Phage_Homology	0.97456	0.00424448	2 - Complete phage contigs - category 2 (somewhat sure)	3	Unknown	Unknown
Scaffolds_OCT15-MV-15m_NODE_2286_length_8938_cov_7.4602	11	Scaffolds_OCT15-MV-15m_NODE_1546_length_11029_cov_40.9141	64.7059	NA	15	Unknown	Unknown	Unknown	Unknown	Unknown	Unknown	8938	4	17	Bona_Fide_Phage_Homology	0.70721	0.0445064	2 - Complete phage contigs - category 2 (somewhat sure)	9	11.7647	1.98446
Scaffolds_OCT15-MV-15m_NODE_2287_length_8934_cov_8.16319	3	Scaffolds_OCT15-MV-15m_NODE_117_length_32975_cov_7.43193	75	NA	15	Unknown	Unknown	Unknown	Unknown	Unknown	Unknown	8934	Unknown	4	Bona_Fide_Phage_Homology	0.151677	0.266917	2 - Complete phage contigs - category 2 (somewhat sure)	1	Unknown	Unknown
Scaffolds_OCT15-MV-15m_NODE_2288_length_8933_cov_5.76819	Unknown	Unknown	Unknown	NA	15	Unknown	Unknown	Unknown	Unknown	Unknown	Unknown	8933	4	27	pVOGs_Homology	0.976971	0.00388067	3 - Complete phage contigs - category 3 (not so sure)	5	22.2222	3.61061
Scaffolds_OCT15-MV-15m_NODE_2289_length_8931_cov_26.096	Unknown	Unknown	Unknown	NA	15	Unknown	Unknown	Unknown	Unknown	Unknown	Unknown	8931	Unknown	9	pVOGs_Homology	0.979952	0.00363813	2 - Complete phage contigs - category 2 (somewhat sure)	3	33.3333	2.18947
Scaffolds_OCT15-MV-15m_NODE_228_length_26867_cov_28.7612	Unknown	Unknown	Unknown	NA	15	Unknown	Unknown	Unknown	Unknown	Unknown	Unknown	26867	6	38	Unknown	0.938823	0.00873151	3 - Complete phage contigs - category 3 (not so sure)	1	5.26316	1.13285
Scaffolds_OCT15-MV-15m_NODE_2290_length_8928_cov_57.6716	Unknown	Unknown	Unknown	Complete	15	Unknown	Unknown	Unknown	Unknown	Unknown	Unknown	8928	3	13	Unknown	0.560536	0.0745816	3 - Complete phage contigs - category 3 (not so sure)	1	Unknown	Unknown
Scaffolds_OCT15-MV-15m_NODE_2291_length_8923_cov_31.6503	8	Scaffolds_OCT15-MV-45m_NODE_66_length_22691_cov_172.67	100	NA	15	Unknown	Unknown	Unknown	Unknown	Unknown	Unknown	8923	1	8	Bona_Fide_Phage_Homology	0.506012	0.0862236	2 - Complete phage contigs - category 2 (somewhat sure)	1	Unknown	Unknown
Scaffolds_OCT15-MV-15m_NODE_2292_length_8921_cov_5.84649	Unknown	Unknown	Unknown	NA	15	Unknown	Unknown	Unknown	Unknown	Unknown	Unknown	8921	10	12	pVOGs_Homology	0.588009	0.0687606	1 - Complete phage contigs - category 1 (sure)	Unknown	58.3333	4.95907
Scaffolds_OCT15-MV-15m_NODE_2293_length_8921_cov_5.7848	Unknown	Unknown	Unknown	NA	15	Unknown	Unknown	Unknown	Unknown	Unknown	Unknown	8921	Unknown	9	pVOGs_Homology	0.938154	0.00873151	2 - Complete phage contigs - category 2 (somewhat sure)	7	66.6667	3.36094
Scaffolds_OCT15-MV-15m_NODE_2294_length_8920_cov_156.189	4	Scaffolds_OCT15-MV-15m_NODE_21_length_60380_cov_49.628	44.4444	NA	15	Unknown	Unknown	Unknown	Unknown	Unknown	Unknown	8920	2	9	Bona_Fide_Phage_Homology	0.710674	0.0440213	1 - Complete phage contigs - category 1 (sure)	4	11.1111	0.832707
Scaffolds_OCT15-MV-15m_NODE_2295_length_8916_cov_6.70523	6	Scaffolds_OCT15-MV-15m_NODE_14_length_66571_cov_22.6817	54.5455	NA	15	Unknown	Unknown	Unknown	Unknown	Unknown	Unknown	8916	2	11	Bona_Fide_Phage_Homology	0.886088	0.0151589	2 - Complete phage contigs - category 2 (somewhat sure)	1	27.2727	1.43341
Scaffolds_OCT15-MV-15m_NODE_2296_length_8916_cov_6.56957	9	Scaffolds_OCT15-MV-15m_NODE_366_length_21810_cov_81.1075	42.8571	NA	15	Unknown	Unknown	Unknown	Unknown	Unknown	Unknown	8916	1	21	Bona_Fide_Phage_Homology	0.984216	0.00327431	3 - Complete phage contigs - category 3 (not so sure)	2	4.7619	1
Scaffolds_OCT15-MV-15m_NODE_2297_length_8915_cov_3.8246	10	Scaffolds_OCT15-MV-15m_NODE_15_length_65784_cov_24.4543	76.9231	NA	15	Unknown	Unknown	Unknown	Unknown	Unknown	Unknown	8915	3	13	Bona_Fide_Phage_Homology	0.660293	0.0532379	1 - Complete phage contigs - category 1 (sure)	2	7.69231	0.832707
Scaffolds_OCT15-MV-15m_NODE_2298_length_8912_cov_6.97053	1	Scaffolds_OCT15-MV-60m_NODE_128_length_15818_cov_5.17357	50	NA	15	Bacteria	Proteobacteria	Gammaproteobacteria	Pseudomonadales	Moraxellaceae	Acinetobacter	8912	Unknown	2	Unknown	0.624014	0.0616056	NA	Unknown	Unknown	Unknown
Scaffolds_OCT15-MV-15m_NODE_2299_length_8912_cov_3.48177	10	Scaffolds_OCT15-MV-15m_NODE_1546_length_11029_cov_40.9141	62.5	NA	15	Unknown	Unknown	Unknown	Unknown	Unknown	Unknown	8912	3	16	Bona_Fide_Phage_Homology	0.592273	0.0679117	2 - Complete phage contigs - category 2 (somewhat sure)	10	6.25	1
Scaffolds_OCT15-MV-15m_NODE_229_length_26744_cov_10.2823	Unknown	Unknown	Unknown	NA	15	Unknown	Unknown	Unknown	Unknown	Unknown	Unknown	26744	13	38	pVOGs_Homology	0.837206	0.0234053	1 - Complete phage contigs - category 1 (sure)	10	28.9474	4.39371
Scaffolds_OCT15-MV-15m_NODE_22_length_58870_cov_26.8923	21	Scaffolds_OCT15-MV-15m_NODE_132_length_31694_cov_14.8935	38.1818	NA	15	Unknown	Unknown	Unknown	Unknown	Unknown	Unknown	58870	5	55	Bona_Fide_Phage_Homology	0.963848	0.00569973	2 - Complete phage contigs - category 2 (somewhat sure)	14	9.09091	4.43449
[truncated: 8,819 more rows]
